# Supplementary material for: 2-(3,5-Dimethyl-1H-pyrazol-1-yl)-2-hy­droxy­imino-N′-[1-(pyridin-2-yl)ethyl­idene]acetohydrazide
Source: Acta Crystallogr Sect E Struct Rep Online. 2012 Nov 17;68(Pt 12):o3381. doi: 10.1107/S1600536812045412 (PMC3588977; doi:10.1107/S1600536812045412)
Supplement: Supplementary file 1 [file e-68-o3381-sup1.cif]

##############################################################################
#                                                                            #
# This CIF contains the data in a paper accepted for publication in          #
# Acta Crystallographica Section E. It conforms to the requirements of       #
# Notes for Authors for Acta Crystallographica Section E, and has been       #
# peer reviewed under the auspices of the IUCr Commission on Journals.       #
#                                                                            #
# Full details of the Crystallographic Information File format               #
# are given in the paper "The Crystallographic Information File (CIF):       #
# a New Standard Archive File for Crystallography" by S. R. Hall, F. H.      #
# Allen and I. D. Brown [Acta Cryst. (1991), A47, 655-685].                  #
#                                                                            #
# The current version of the core CIF dictionary is obtainable from          #
# ftp://ftp.iucr.org/pub/cif_core.dic.                                       #
#                                                                            #
# Software is freely available for graphical display of the structure(s)     #
# in this CIF. For information consult the CIF software page                 #
# http://www.iucr.org/resources/cif/software.                                #
#                                                                            #
# This file may be used for bona fide research purposes within the           #
# scientific community so long as proper attribution is given to the journal # 
# article from which it was obtained.                                        #
#                                                                            #
##############################################################################
data_I
_audit_creation_method     SHELXL-97
_chemical_name_systematic
;
2-(3,5-Dimethyl-1<i>H</i>-pyrazol-1-yl)-2-hydroxyimino-
<i>N</i>'-[1-(pyridin-2-yl)ethylidene]acetohydrazide
;
_chemical_name_common     ?
_chemical_formula_moiety     'C14 H16 N6 O2'
_chemical_formula_sum     'C14 H16 N6 O2'
_chemical_formula_iupac     'C14 H16 N6 O2'
_chemical_formula_weight     300.33
_chemical_melting_point     ?
_symmetry_cell_setting     monoclinic
_symmetry_space_group_name_H-M     'C c'
_symmetry_space_group_name_Hall     'C -2yc'
loop_
    _symmetry_equiv_pos_as_xyz
    'x, y, z'
    'x, -y, z+1/2'
    'x+1/2, y+1/2, z'
    'x+1/2, -y+1/2, z+1/2'
_cell_length_a     24.5792(6)
_cell_length_b     7.5795(2)
_cell_length_c     8.3072(2)
_cell_angle_alpha     90.00
_cell_angle_beta     107.3350(10)
_cell_angle_gamma     90.00
_cell_volume     1477.32(6)
_cell_formula_units_Z     4
_cell_measurement_reflns_used     5439
_cell_measurement_theta_min     3.47
_cell_measurement_theta_max     32.17
_cell_measurement_temperature     100(2)
_exptl_crystal_description     'block'
_exptl_crystal_colour     'colourless'
_exptl_crystal_size_max     0.36
_exptl_crystal_size_mid     0.28
_exptl_crystal_size_min     0.21
_exptl_crystal_density_diffrn     1.350
_exptl_crystal_density_meas     ?
_exptl_crystal_density_method     'not measured'
_exptl_crystal_F_000     632
_exptl_absorpt_coefficient_mu     0.096
_exptl_absorpt_correction_type     multi-scan
_exptl_absorpt_process_details     '(SADABS; Sheldrick, 2008)'
_exptl_absorpt_correction_T_min     0.9663
_exptl_absorpt_correction_T_max     0.9802
_exptl_special_details     ?
_diffrn_ambient_temperature     100(2)
_diffrn_radiation_type     MoK\a
_diffrn_radiation_wavelength     0.71073
_diffrn_radiation_source     'fine-focus sealed tube'
_diffrn_radiation_monochromator     'curved graphite crystal'
_diffrn_measurement_device_type     'Bruker Kappa APEXII DUO CCD'
_diffrn_measurement_device     '62mm x 62mm CCD camera on \k-goniostat'
_diffrn_measurement_method     '\f scans and \w scans with \k offset'
_diffrn_detector_area_resol_mean     16
_diffrn_reflns_number     8846
_diffrn_reflns_av_R_equivalents     0.0162
_diffrn_reflns_av_sigmaI/netI     0.0254
_diffrn_reflns_theta_min     1.74
_diffrn_reflns_theta_max     32.24
_diffrn_reflns_theta_full     32.24
_diffrn_measured_fraction_theta_max     0.993
_diffrn_measured_fraction_theta_full     0.993
_diffrn_reflns_limit_h_min     -28
_diffrn_reflns_limit_h_max     36
_diffrn_reflns_limit_k_min     -11
_diffrn_reflns_limit_k_max     11
_diffrn_reflns_limit_l_min     -12
_diffrn_reflns_limit_l_max     12
_diffrn_standards_number     ?
_diffrn_standards_interval_count     ?
_diffrn_standards_interval_time     ?
_diffrn_standards_decay_%     ?
_refine_special_details
;
Refinement of <i>F</i>^2^ against ALL reflections. The weighted <i>R</i>-factor
<i>wR</i> and goodness of fit <i>S</i> are based on <i>F</i>^2^, conventional
<i>R</i>-factors <i>R</i> are based on <i>F</i>, with <i>F</i> set to zero for
negative <i>F</i>^2^. The threshold expression of <i>F</i>^2^ >
\s(<i>F</i>^2^) is used only for calculating <i>R</i>-factors(gt) <i>etc</i>.
and is not relevant to the choice of reflections for refinement.
<i>R</i>-factors based on <i>F</i>^2^ are statistically about twice as large
as those based on <i>F</i>, and <i>R</i>- factors based on ALL data will be
even larger.
;
_reflns_number_total     4395
_reflns_number_gt     4096
_reflns_threshold_expression     I>2sigma(I)
_refine_ls_structure_factor_coef     Fsqd
_refine_ls_matrix_type     full
_refine_ls_R_factor_all     0.0360
_refine_ls_R_factor_gt     0.0315
_refine_ls_wR_factor_gt     0.0780
_refine_ls_wR_factor_ref     0.0813
_refine_ls_goodness_of_fit_ref     1.028
_refine_ls_restrained_S_all     1.028
_refine_ls_number_reflns     4395
_refine_ls_number_parameters     204
_refine_ls_number_restraints     3
_refine_ls_hydrogen_treatment     constr
_refine_ls_weighting_scheme     calc
_refine_ls_weighting_details
         'calc w=1/[\s^2^(Fo^2^)+(0.0459P)^2^+0.4670P] where P=(Fo^2^+2Fc^2^)/3'
_atom_sites_solution_hydrogens     geom
_atom_sites_solution_primary     direct
_atom_sites_solution_secondary     difmap
_refine_ls_shift/su_max     0.001
_refine_ls_shift/su_mean     0.000
_refine_diff_density_max     0.357
_refine_diff_density_min     -0.237
_refine_ls_extinction_method     none
_refine_ls_extinction_coef     ?
loop_
    _atom_type_symbol
    _atom_type_description
    _atom_type_scat_dispersion_real
    _atom_type_scat_dispersion_imag
    _atom_type_scat_source
    'C' 'C' 0.0033 0.0016
                         'International Tables Vol C Tables 4.2.6.8 and 6.1.1.4'
    'H' 'H' 0.0000 0.0000
                         'International Tables Vol C Tables 4.2.6.8 and 6.1.1.4'
    'N' 'N' 0.0061 0.0033
                         'International Tables Vol C Tables 4.2.6.8 and 6.1.1.4'
    'O' 'O' 0.0106 0.0060
                         'International Tables Vol C Tables 4.2.6.8 and 6.1.1.4'
_computing_data_collection     'APEX2 (Bruker, 2010)'
_computing_cell_refinement     'SAINT (Bruker, 2009)'
_computing_data_reduction     'SAINT (Bruker, 2009)'
_computing_structure_solution     'SHELXS97 (Sheldrick, 2008)'
_computing_structure_refinement     'SHELXL97 (Sheldrick, 2008)'
_computing_molecular_graphics     'DIAMOND (Brandenburg, 2009)'
_computing_publication_material     'SHELXL97 (Sheldrick, 2008)'
loop_
    _atom_site_type_symbol
    _atom_site_label
    _atom_site_fract_x
    _atom_site_fract_y
    _atom_site_fract_z
    _atom_site_U_iso_or_equiv
    _atom_site_adp_type
    _atom_site_calc_flag
    _atom_site_refinement_flags
    _atom_site_occupancy
    _atom_site_symmetry_multiplicity
    _atom_site_disorder_assembly
    _atom_site_disorder_group
    O O1 0.36481(4) 0.69023(11) 0.54259(10) 0.01537(16) Uani d . 1 1 . .
    O O2 0.22703(4) 0.54704(12) 0.05549(11) 0.01825(18) Uani d . 1 1 . .
    H H2O 0.2225 0.4597 -0.0165 0.027 Uiso d R 1 1 . .
    N N1 0.56071(4) 0.19215(14) 0.65828(13) 0.01662(19) Uani d . 1 1 . .
    N N2 0.42935(4) 0.41283(13) 0.53143(12) 0.01403(18) Uani d . 1 1 . .
    N N3 0.38561(4) 0.46283(14) 0.39135(11) 0.01331(17) Uani d D 1 1 . .
    H H3N 0.3778 0.4153 0.2937 0.019(4) Uiso d RD 1 1 . .
    N N4 0.27952(4) 0.51059(13) 0.16581(12) 0.01522(18) Uani d . 1 1 . .
    N N5 0.26314(4) 0.76793(12) 0.30874(11) 0.01181(17) Uani d . 1 1 . .
    N N6 0.21438(4) 0.73146(13) 0.35109(11) 0.01289(18) Uani d . 1 1 . .
    C C1 0.51137(5) 0.25530(15) 0.67204(14) 0.01364(19) Uani d . 1 1 . .
    C C2 0.50044(5) 0.27091(17) 0.82763(15) 0.0172(2) Uani d . 1 1 . .
    H H2 0.4648 0.3142 0.8333 0.021 Uiso calc R 1 1 . .
    C C3 0.54243(6) 0.22232(18) 0.97295(16) 0.0202(2) Uani d . 1 1 . .
    H H3 0.5360 0.2318 1.0799 0.024 Uiso calc R 1 1 . .
    C C4 0.59418(5) 0.15935(17) 0.96004(15) 0.0185(2) Uani d . 1 1 . .
    H H4 0.6240 0.1262 1.0575 0.022 Uiso calc R 1 1 . .
    C C5 0.60086(5) 0.14650(17) 0.80058(15) 0.0179(2) Uani d . 1 1 . .
    H H5 0.6360 0.1026 0.7916 0.021 Uiso calc R 1 1 . .
    C C6 0.46826(5) 0.30868(16) 0.51196(14) 0.01365(19) Uani d . 1 1 . .
    C C7 0.47343(6) 0.24075(18) 0.34765(15) 0.0189(2) Uani d . 1 1 . .
    H H7A 0.4467 0.1428 0.3084 0.028 Uiso calc R 1 1 . .
    H H7B 0.5124 0.1994 0.3634 0.028 Uiso calc R 1 1 . .
    H H7C 0.4645 0.3357 0.2638 0.028 Uiso calc R 1 1 . .
    C C8 0.35246(5) 0.59735(15) 0.41689(13) 0.01189(19) Uani d . 1 1 . .
    C C9 0.29671(5) 0.62508(16) 0.28350(13) 0.01239(19) Uani d . 1 1 . .
    C C10 0.19299(5) 0.88846(16) 0.37111(14) 0.0156(2) Uani d . 1 1 . .
    C C11 0.13847(6) 0.89937(19) 0.41554(17) 0.0226(3) Uani d . 1 1 . .
    H H11A 0.1083 0.9459 0.3192 0.034 Uiso calc R 1 1 . .
    H H11B 0.1435 0.9780 0.5126 0.034 Uiso calc R 1 1 . .
    H H11C 0.1278 0.7815 0.4440 0.034 Uiso calc R 1 1 . .
    C C12 0.22777(6) 1.02525(16) 0.34214(16) 0.0191(2) Uani d . 1 1 . .
    H H12 0.2216 1.1485 0.3478 0.023 Uiso calc R 1 1 . .
    C C13 0.27257(5) 0.94425(15) 0.30399(15) 0.0156(2) Uani d . 1 1 . .
    C C14 0.32359(6) 1.01682(18) 0.26595(17) 0.0227(3) Uani d . 1 1 . .
    H H0AA 0.3555 1.0228 0.3700 0.034 Uiso calc R 1 1 . .
    H H0AB 0.3151 1.1355 0.2182 0.034 Uiso calc R 1 1 . .
    H H0AC 0.3338 0.9401 0.1846 0.034 Uiso calc R 1 1 . .
loop_
    _atom_site_aniso_label
    _atom_site_aniso_U_11
    _atom_site_aniso_U_22
    _atom_site_aniso_U_33
    _atom_site_aniso_U_12
    _atom_site_aniso_U_13
    _atom_site_aniso_U_23
    O1 0.0150(4) 0.0166(4) 0.0135(4) 0.0014(3) 0.0026(3) -0.0019(3)
    O2 0.0122(4) 0.0191(4) 0.0188(4) 0.0038(3) -0.0025(3) -0.0061(3)
    N1 0.0132(4) 0.0191(5) 0.0162(4) 0.0036(4) 0.0025(4) 0.0002(4)
    N2 0.0111(4) 0.0165(4) 0.0129(4) 0.0010(3) 0.0012(3) 0.0014(3)
    N3 0.0116(4) 0.0160(4) 0.0110(4) 0.0033(3) 0.0013(3) -0.0007(3)
    N4 0.0110(4) 0.0163(4) 0.0161(4) 0.0018(4) 0.0007(3) -0.0024(4)
    N5 0.0111(4) 0.0104(4) 0.0139(4) 0.0001(3) 0.0036(3) -0.0001(3)
    N6 0.0108(4) 0.0134(4) 0.0147(4) 0.0011(3) 0.0040(3) 0.0013(3)
    C1 0.0126(5) 0.0130(5) 0.0145(5) 0.0012(4) 0.0028(4) 0.0005(4)
    C2 0.0148(5) 0.0221(6) 0.0151(5) 0.0044(4) 0.0052(4) 0.0023(4)
    C3 0.0199(6) 0.0250(6) 0.0153(5) 0.0036(5) 0.0048(5) 0.0035(4)
    C4 0.0166(5) 0.0189(5) 0.0168(5) 0.0021(4) 0.0001(4) 0.0041(4)
    C5 0.0119(5) 0.0203(5) 0.0197(5) 0.0045(4) 0.0018(4) 0.0005(4)
    C6 0.0113(5) 0.0155(5) 0.0133(5) 0.0008(4) 0.0024(4) 0.0002(4)
    C7 0.0161(5) 0.0242(6) 0.0151(5) 0.0072(5) 0.0027(4) -0.0004(4)
    C8 0.0101(5) 0.0129(5) 0.0128(4) 0.0001(4) 0.0034(4) 0.0013(4)
    C9 0.0111(4) 0.0125(5) 0.0135(5) 0.0016(4) 0.0035(4) 0.0003(4)
    C10 0.0155(5) 0.0154(5) 0.0156(5) 0.0037(4) 0.0039(4) -0.0009(4)
    C11 0.0183(6) 0.0264(6) 0.0249(6) 0.0057(5) 0.0094(5) -0.0016(5)
    C12 0.0215(6) 0.0115(5) 0.0237(6) 0.0026(4) 0.0056(5) -0.0001(4)
    C13 0.0165(5) 0.0126(5) 0.0170(5) -0.0014(4) 0.0039(4) 0.0018(4)
    C14 0.0208(6) 0.0207(6) 0.0277(6) -0.0052(5) 0.0087(5) 0.0048(5)
_geom_special_details
;
All e.s.d.'s (except the e.s.d. in the dihedral angle between two l.s. planes)
are estimated using the full covariance matrix. The cell e.s.d.'s are taken
into account individually in the estimation of e.s.d.'s in distances, angles
and torsion angles; correlations between e.s.d.'s in cell parameters are only
used when they are defined by crystal symmetry. An approximate (isotropic)
treatment of cell e.s.d.'s is used for estimating e.s.d.'s involving l.s.
planes.
;
loop_
    _geom_bond_atom_site_label_1
    _geom_bond_atom_site_label_2
    _geom_bond_site_symmetry_2
    _geom_bond_distance
    _geom_bond_publ_flag
    O1 C8 . 1.2204(14) ?
    O2 N4 . 1.3697(13) ?
    O2 H2O . 0.8763 ?
    N1 C1 . 1.3400(15) ?
    N1 C5 . 1.3401(15) ?
    N2 C6 . 1.2870(15) ?
    N2 N3 . 1.3814(13) ?
    N3 C8 . 1.3607(14) ?
    N3 H3N . 0.8555 ?
    N4 C9 . 1.2811(15) ?
    N5 C13 . 1.3589(14) ?
    N5 N6 . 1.3738(13) ?
    N5 C9 . 1.4144(14) ?
    N6 C10 . 1.3314(15) ?
    C1 C2 . 1.4013(16) ?
    C1 C6 . 1.4884(15) ?
    C2 C3 . 1.3841(17) ?
    C2 H2 . 0.9500 ?
    C3 C4 . 1.3922(18) ?
    C3 H3 . 0.9500 ?
    C4 C5 . 1.3859(17) ?
    C4 H4 . 0.9500 ?
    C5 H5 . 0.9500 ?
    C6 C7 . 1.4991(16) ?
    C7 H7A . 0.9800 ?
    C7 H7B . 0.9800 ?
    C7 H7C . 0.9800 ?
    C8 C9 . 1.4982(15) ?
    C10 C12 . 1.4094(18) ?
    C10 C11 . 1.4943(17) ?
    C11 H11A . 0.9800 ?
    C11 H11B . 0.9800 ?
    C11 H11C . 0.9800 ?
    C12 C13 . 1.3775(18) ?
    C12 H12 . 0.9500 ?
    C13 C14 . 1.4870(18) ?
    C14 H0AA . 0.9800 ?
    C14 H0AB . 0.9800 ?
    C14 H0AC . 0.9800 ?
loop_
    _geom_angle_atom_site_label_1
    _geom_angle_atom_site_label_2
    _geom_angle_atom_site_label_3
    _geom_angle_site_symmetry_1
    _geom_angle_site_symmetry_3
    _geom_angle
    _geom_angle_publ_flag
    N4 O2 H2O . . 102.0 ?
    C1 N1 C5 . . 117.66(10) ?
    C6 N2 N3 . . 118.91(9) ?
    C8 N3 N2 . . 115.22(9) ?
    C8 N3 H3N . . 119.2 ?
    N2 N3 H3N . . 125.6 ?
    C9 N4 O2 . . 113.87(9) ?
    C13 N5 N6 . . 112.00(9) ?
    C13 N5 C9 . . 129.53(10) ?
    N6 N5 C9 . . 118.41(9) ?
    C10 N6 N5 . . 105.03(9) ?
    N1 C1 C2 . . 122.41(11) ?
    N1 C1 C6 . . 116.25(10) ?
    C2 C1 C6 . . 121.34(10) ?
    C3 C2 C1 . . 118.94(11) ?
    C3 C2 H2 . . 120.5 ?
    C1 C2 H2 . . 120.5 ?
    C2 C3 C4 . . 119.01(11) ?
    C2 C3 H3 . . 120.5 ?
    C4 C3 H3 . . 120.5 ?
    C5 C4 C3 . . 117.96(11) ?
    C5 C4 H4 . . 121.0 ?
    C3 C4 H4 . . 121.0 ?
    N1 C5 C4 . . 124.00(11) ?
    N1 C5 H5 . . 118.0 ?
    C4 C5 H5 . . 118.0 ?
    N2 C6 C1 . . 114.35(9) ?
    N2 C6 C7 . . 126.36(10) ?
    C1 C6 C7 . . 119.29(10) ?
    C6 C7 H7A . . 109.5 ?
    C6 C7 H7B . . 109.5 ?
    H7A C7 H7B . . 109.5 ?
    C6 C7 H7C . . 109.5 ?
    H7A C7 H7C . . 109.5 ?
    H7B C7 H7C . . 109.5 ?
    O1 C8 N3 . . 123.90(10) ?
    O1 C8 C9 . . 119.44(10) ?
    N3 C8 C9 . . 116.61(9) ?
    N4 C9 N5 . . 123.87(10) ?
    N4 C9 C8 . . 119.37(10) ?
    N5 C9 C8 . . 116.30(9) ?
    N6 C10 C12 . . 110.72(10) ?
    N6 C10 C11 . . 119.80(11) ?
    C12 C10 C11 . . 129.47(11) ?
    C10 C11 H11A . . 109.5 ?
    C10 C11 H11B . . 109.5 ?
    H11A C11 H11B . . 109.5 ?
    C10 C11 H11C . . 109.5 ?
    H11A C11 H11C . . 109.5 ?
    H11B C11 H11C . . 109.5 ?
    C13 C12 C10 . . 106.18(10) ?
    C13 C12 H12 . . 126.9 ?
    C10 C12 H12 . . 126.9 ?
    N5 C13 C12 . . 106.06(10) ?
    N5 C13 C14 . . 122.13(11) ?
    C12 C13 C14 . . 131.80(11) ?
    C13 C14 H0AA . . 109.5 ?
    C13 C14 H0AB . . 109.5 ?
    H0AA C14 H0AB . . 109.5 ?
    C13 C14 H0AC . . 109.5 ?
    H0AA C14 H0AC . . 109.5 ?
    H0AB C14 H0AC . . 109.5 ?
loop_
    _geom_hbond_atom_site_label_D
    _geom_hbond_atom_site_label_H
    _geom_hbond_atom_site_label_A
    _geom_hbond_site_symmetry_A
    _geom_hbond_distance_DH
    _geom_hbond_distance_HA
    _geom_hbond_distance_DA
    _geom_hbond_angle_DHA
    _geom_hbond_publ_flag
    O2 H2O N6 2_564 0.88 1.79 2.6686(13) 175.2 yes
    N3 H3N O1 2_564 0.86 2.17 3.0196(13) 174.4 yes
data_global
_journal_date_recd_electronic     2012-09-25
_journal_date_accepted     2012-11-02
_journal_name_full     'Acta Crystallographica, Section E'
_journal_year     2012
_journal_volume     68
_journal_issue     12
_journal_page_first     o3381
_journal_page_last     o3381
_journal_paper_category     QO
_journal_paper_doi     10.1107/S1600536812045412
_journal_coeditor_code     RZ5011
_publ_contact_author_name     'Maxym Plutenko'
_publ_contact_author_address
;
Kiev National Taras Shevchenko University,
Department of Chemistry,
Volodymyrska Str. 64,
01033 Kiev, Ukraine
;
_publ_contact_author_email
;
plutenkom@gmail.com
;
_publ_contact_author_fax      380442393393
_publ_contact_author_phone      380442393393
_publ_section_title
;\
2-(3,5-Dimethyl-1<i>H</i>-pyrazol-1-yl)-2-hydroxyimino-<i>N</i>'-[1-(pyridin-2-\
yl)ethylidene]acetohydrazide
;
loop_
    _publ_author_name
    _publ_author_footnote
    _publ_author_address
    'Plutenko, Maxym O.' .
;
Department of Chemistry, National Taras Shevchenko University,
Volodymyrska Street 64, 01601 Kyiv, Ukraine
;
    'Lampeka, Rostislav D.' .
;
Department of Chemistry, National Taras Shevchenko University,
Volodymyrska Street 64, 01601 Kyiv, Ukraine
;
    'Haukka, Matti' .
;
Department of Chemistry, University of Jyvaskyla,
PO Box 35
FI-40014 Jyvaskyla,
Finland
;
    'Nordlander, Ebbe' .
;
Inorganic Chemistry, Center for Chemistry and Chemical Engineering,
Lund University, Box 124, SE-221 00 Lund, Sweden
;
