# Supplementary material for: 2-(3,5-Dimethyl-1H-pyrazol-1-yl)-2-hy­droxy­imino-N′-[1-(pyridin-2-yl)ethyl­idene]acetohydrazide
Source: Acta Crystallogr Sect E Struct Rep Online. 2012 Nov 17;68(Pt 12):o3381. doi: 10.1107/S1600536812045412 (PMC3588977; doi:10.1107/S1600536812045412)
Supplement: Supplementary file 2 [file e-68-o3381-Isup2.mol]

POAP.cdx
  ChemDraw09061212302D

 22 23  0  0  0  0  0  0  0  0999 V2000
   -3.2192   -0.2352    0.0000 N   0  0  0  0  0  0  0  0  0  0  0  0
   -2.4962    0.1622    0.0000 C   0  0  0  0  0  0  0  0  0  0  0  0
   -3.9249    0.1923    0.0000 C   0  0  0  0  0  0  0  0  0  0  0  0
   -3.9075    1.0171    0.0000 C   0  0  0  0  0  0  0  0  0  0  0  0
   -3.1932    1.4295    0.0000 C   0  0  0  0  0  0  0  0  0  0  0  0
   -2.4962    1.0171    0.0000 C   0  0  0  0  0  0  0  0  0  0  0  0
    1.7903    0.1149    0.0000 N   0  0  0  0  0  0  0  0  0  0  0  0
    1.0719   -0.2907    0.0000 C   0  0  0  0  0  0  0  0  0  0  0  0
    1.0641   -1.1157    0.0000 N   0  0  0  0  0  0  0  0  0  0  0  0
    0.3614    0.1286    0.0000 C   0  0  0  0  0  0  0  0  0  0  0  0
   -0.3569   -0.2771    0.0000 N   0  0  0  0  0  0  0  0  0  0  0  0
    0.3693    0.9535    0.0000 O   0  0  0  0  0  0  0  0  0  0  0  0
   -1.0674    0.1422    0.0000 N   0  0  0  0  0  0  0  0  0  0  0  0
    1.7746   -1.5350    0.0000 O   0  0  0  0  0  0  0  0  0  0  0  0
   -1.7876   -0.2603    0.0000 C   0  0  0  0  0  0  0  0  0  0  0  0
   -1.7991   -1.0852    0.0000 C   0  0  0  0  0  0  0  0  0  0  0  0
    2.5048   -0.2976    0.0000 N   0  0  0  0  0  0  0  0  0  0  0  0
    3.1179    0.2545    0.0000 C   0  0  0  0  0  0  0  0  0  0  0  0
    2.7823    1.0081    0.0000 C   0  0  0  0  0  0  0  0  0  0  0  0
    1.9618    0.9219    0.0000 C   0  0  0  0  0  0  0  0  0  0  0  0
    1.4098    1.5350    0.0000 C   0  0  0  0  0  0  0  0  0  0  0  0
    3.9249    0.0829    0.0000 C   0  0  0  0  0  0  0  0  0  0  0  0
  2  1  2  0      
  1  3  1  0      
  3  4  2  0      
  4  5  1  0      
  5  6  2  0      
  6  2  1  0      
  7  8  1  0      
  8  9  2  0      
  8 10  1  0      
 10 11  1  0      
 10 12  2  0      
 11 13  1  0      
  9 14  1  0      
 13 15  2  0      
 15 16  1  0      
 15  2  1  0      
  7 17  1  0      
 17 18  2  0      
 18 19  1  0      
 19 20  2  0      
 20  7  1  0      
 20 21  1  0      
 18 22  1  0      
M  END
