# Supplementary material for: 2-(3,5-Dimethyl-1H-pyrazol-1-yl)-2-hy­droxy­imino-N′-[1-(pyridin-2-yl)ethyl­idene]acetohydrazide
Source: Acta Crystallogr Sect E Struct Rep Online. 2012 Nov 17;68(Pt 12):o3381. doi: 10.1107/S1600536812045412 (PMC3588977; doi:10.1107/S1600536812045412)
Supplement: Supplementary file 3 [file e-68-o3381-Isup3.hkl]

# 
# h,k,l, Fc-squared, Fo-squared, sigma(Fo-squared) and status flag 
# 
data_I
_shelx_title ' pm285p Cc (colourless block)' 
_shelx_refln_list_code          4 
_shelx_F_calc_maximum      161.68 
_exptl_crystal_F_000       632.00 
_reflns_d_resolution_high  0.6662 
 
loop_ 
 _symmetry_equiv_pos_as_xyz 
 'x, y, z' 
 'x, -y, z+1/2' 
 'x+1/2, y+1/2, z' 
 'x+1/2, -y+1/2, z+1/2' 
 
_cell_length_a    24.5792 
_cell_length_b     7.5795 
_cell_length_c     8.3072 
_cell_angle_alpha  90.000 
_cell_angle_beta  107.335 
_cell_angle_gamma  90.000 
 
_shelx_F_squared_multiplier     1.000 
 
loop_ 
 _refln_index_h 
 _refln_index_k 
 _refln_index_l 
 _refln_F_squared_calc 
 _refln_F_squared_meas 
 _refln_F_squared_sigma 
 _refln_observed_status 
   2   0 -12       18.54       14.02      9.79 o 
   4   0 -12        6.78       10.58      9.52 o 
   6   0 -12      194.58      191.74     14.02 o 
   8   0 -12      115.85      118.22     12.17 o 
  10   0 -12        8.15       11.11      7.67 o 
   3   1 -12       25.44       22.68      7.01 o 
   5   1 -12       34.96       30.17      6.72 o 
   7   1 -12       27.40       23.15      6.35 o 
   9   1 -12       92.08      100.68      6.89 o 
   4   2 -12       63.18       67.90      7.45 o 
   6   2 -12       25.87       22.35      6.51 o 
   8   2 -12       85.29       88.66      6.73 o 
  10   2 -12       33.82       30.15      8.99 o 
  12   2 -12       18.03       17.98      8.20 o 
  -5   1 -11       74.07       72.67      8.03 o 
  -3   1 -11        2.59       -2.55      6.82 o 
  -1   1 -11       31.88       29.36      7.01 o 
   1   1 -11       34.25       44.49      7.80 o 
   3   1 -11        7.33        1.65      6.25 o 
   5   1 -11      289.34      301.56     10.84 o 
   7   1 -11       45.38       45.37      6.16 o 
   9   1 -11       14.62       13.24      5.31 o 
  11   1 -11        1.29        5.01      5.55 o 
  13   1 -11      392.78      419.71     13.49 o 
  19   1 -11      189.54      207.87     11.37 o 
  21   1 -11       39.02       38.88      7.93 o 
  23   1 -11      111.93      119.65      6.64 o 
  25   1 -11       32.48       31.47      5.89 o 
  -4   2 -11       32.99       29.86      7.47 o 
  -2   2 -11        5.85        4.11      6.72 o 
   0   2 -11       35.82       34.99      6.91 o 
   2   2 -11      116.71      111.73      7.64 o 
   4   2 -11       10.23        4.26      6.06 o 
   6   2 -11      112.26      105.88      7.66 o 
   8   2 -11      400.89      411.42     10.88 o 
  10   2 -11        1.42       -6.35      7.93 o 
  12   2 -11      357.31      385.33     14.55 o 
  14   2 -11        9.08       17.19      6.88 o 
  18   2 -11       32.63       39.93      7.67 o 
  20   2 -11       72.49       77.75      8.46 o 
  22   2 -11      113.09      131.44      9.79 o 
  24   2 -11       62.44       55.65      6.21 o 
  -3   3 -11       51.87       48.69      7.64 o 
  -1   3 -11       19.75       29.70      7.15 o 
   1   3 -11       34.93       40.70      6.97 o 
   3   3 -11       29.50       40.28      6.78 o 
   5   3 -11        5.37       10.89      5.97 o 
   7   3 -11       55.74       59.35      6.23 o 
   9   3 -11      523.30      552.73     18.51 o 
  11   3 -11      264.99      276.10     14.02 o 
  13   3 -11      608.47      686.02     19.31 o 
  15   3 -11       21.96       23.28      5.04 o 
  17   3 -11      149.13      162.65     11.64 o 
  19   3 -11       24.01       24.86      7.93 o 
  21   3 -11      120.13      128.00     10.05 o 
  23   3 -11       66.62       65.59      9.26 o 
   0   4 -11       74.21       72.56      7.61 o 
   2   4 -11       33.78       29.83      7.27 o 
   4   4 -11       75.03       74.51      6.99 o 
   6   4 -11       78.23       68.40      6.35 o 
   8   4 -11      113.16      109.22     11.11 o 
  10   4 -11      243.89      254.42     14.55 o 
  12   4 -11      241.51      288.00     14.28 o 
  14   4 -11        9.68        8.12     10.84 o 
  16   4 -11       53.76       57.39      8.46 o 
  18   4 -11       19.30       16.13      7.93 o 
   5   5 -11       34.16       41.79     10.84 o 
   7   5 -11      155.93      157.36     14.55 o 
   9   5 -11      183.29      195.18     14.55 o 
  11   5 -11      132.89      137.79     13.22 o 
  13   5 -11      197.76      203.90     13.49 o 
  15   5 -11       51.20       44.63      6.08 o 
 -10   0 -10      550.35      538.98     20.63 o 
  -8   0 -10      944.31      975.88     27.50 o 
  -6   0 -10      263.12      249.92     15.34 o 
  -4   0 -10       31.52       42.84      9.79 o 
  -2   0 -10       63.41       78.55     10.31 o 
   0   0 -10      125.57      132.76     12.43 o 
   2   0 -10      239.75      240.66     13.49 o 
   4   0 -10      646.29      668.30     19.83 o 
   6   0 -10      447.03      461.76     15.87 o 
   8   0 -10       17.00       20.36      7.41 o 
  10   0 -10       16.90       11.64      6.88 o 
  12   0 -10       31.38       21.42      6.08 o 
  14   0 -10      758.10      819.31     16.93 o 
  16   0 -10      166.32      174.55      9.79 o 
  18   0 -10      118.11      111.08      7.93 o 
  20   0 -10      417.39      427.38     13.75 o 
  22   0 -10      393.45      433.19     14.28 o 
  24   0 -10      192.42      156.30     11.37 o 
  26   0 -10      249.89      250.71     12.69 o 
  28   0 -10      417.89      458.05     15.87 o 
 -11   1 -10      113.30      110.28     12.17 o 
  -9   1 -10       76.43       73.76      7.95 o 
  -7   1 -10      190.45      183.59     10.26 o 
  -5   1 -10       70.79       51.36      7.10 o 
  -3   1 -10       31.16       33.59      6.64 o 
  -1   1 -10      101.19      100.70      7.29 o 
   1   1 -10       99.65       94.85      7.01 o 
   3   1 -10      128.77      126.66     11.37 o 
   5   1 -10      238.30      237.26      9.16 o 
   7   1 -10      118.50      114.71      7.66 o 
   9   1 -10      162.09      159.93      7.64 o 
  11   1 -10      152.30      146.09      6.85 o 
  13   1 -10      593.97      578.03     11.77 o 
  15   1 -10      106.67      112.94      5.78 o 
  17   1 -10      168.34      173.32      7.80 o 
  19   1 -10      183.95      178.73      7.10 o 
  21   1 -10      163.51      177.48      7.47 o 
  23   1 -10       30.87       30.26      5.24 o 
  25   1 -10      132.40      124.17      6.73 o 
  27   1 -10       22.31       17.04      9.92 o 
  29   1 -10      148.84      138.79      7.57 o 
 -10   2 -10      219.11      224.27     15.60 o 
  -8   2 -10       54.34       71.45      7.93 o 
  -6   2 -10       48.48       53.73     11.11 o 
  -4   2 -10      122.55      140.98     10.18 o 
  -2   2 -10       38.65       46.82      8.20 o 
   0   2 -10       61.82       60.07      6.81 o 
   2   2 -10      512.19      524.59     12.70 o 
   4   2 -10       50.75       40.03      6.06 o 
   6   2 -10      344.95      366.75     10.26 o 
   8   2 -10       79.50       75.57      5.84 o 
  10   2 -10      265.62      272.66     12.96 o 
  12   2 -10       49.64       42.96      6.74 o 
  14   2 -10      116.92      118.31      8.20 o 
  16   2 -10       31.93       32.00      6.88 o 
  18   2 -10        2.88        8.02      4.44 o 
  20   2 -10        8.11       10.49      4.74 o 
  22   2 -10       64.20       64.06      5.60 o 
  24   2 -10      131.84      136.43     15.34 o 
  26   2 -10       82.77       92.00      6.54 o 
  28   2 -10       23.79       24.01      5.98 o 
  -9   3 -10       11.54        0.53      9.79 o 
  -7   3 -10      176.92      188.74     10.64 o 
  -5   3 -10      174.14      183.97     10.26 o 
  -3   3 -10      145.89      145.96      9.60 o 
  -1   3 -10      195.15      203.01      9.78 o 
   1   3 -10       44.35       47.67      6.59 o 
   3   3 -10      112.37      113.66      7.85 o 
   5   3 -10       71.48       69.77      6.40 o 
   7   3 -10      130.73      132.80      7.75 o 
   9   3 -10       78.82       87.77      5.85 o 
  11   3 -10      114.78      119.92      8.07 o 
  13   3 -10       90.38       94.01      5.87 o 
  15   3 -10       79.90       75.20      5.31 o 
  17   3 -10      100.65      104.73      8.46 o 
  19   3 -10        4.85        5.64      5.82 o 
  21   3 -10        1.64        0.70      4.93 o 
  23   3 -10        2.99        0.10      5.12 o 
  25   3 -10      156.97      176.39      8.60 o 
  27   3 -10       52.22       50.41      6.35 o 
  -8   4 -10       77.02       71.14     11.11 o 
  -6   4 -10        2.38        0.80      7.00 o 
  -4   4 -10       19.82        7.46      8.73 o 
  -2   4 -10       55.10       58.04     13.49 o 
   0   4 -10      156.53      180.46      9.60 o 
   2   4 -10       66.91       63.17      6.78 o 
   4   4 -10      122.40      115.44      7.85 o 
   6   4 -10      100.15       95.81     10.31 o 
   8   4 -10      169.67      179.84     13.22 o 
  10   4 -10      478.29      489.52     16.93 o 
  12   4 -10       93.69       89.12      9.26 o 
  14   4 -10       71.60       70.63      5.89 o 
  16   4 -10       67.33       70.35      8.46 o 
  18   4 -10        2.16        6.61      7.41 o 
  20   4 -10      117.78      134.35     10.05 o 
  22   4 -10       16.25       10.27      5.31 o 
  24   4 -10       21.28       24.91      5.76 o 
  -5   5 -10      108.00      109.82     12.96 o 
  -3   5 -10       45.04       47.85      7.34 o 
  -1   5 -10      116.83      116.31      8.09 o 
   1   5 -10      142.64      147.93      9.26 o 
   3   5 -10      108.28      126.11     10.31 o 
   5   5 -10      164.73      169.46      8.31 o 
   7   5 -10       95.24       97.59     10.84 o 
   9   5 -10      124.26      114.51     10.84 o 
  11   5 -10       51.87       53.95      9.52 o 
  13   5 -10      151.88      149.95     12.17 o 
  15   5 -10       20.36       10.05      7.67 o 
  19   5 -10       63.09       46.81      8.73 o 
  21   5 -10       37.28       38.08      8.73 o 
  23   5 -10        3.48        7.14      8.73 o 
   0   6 -10       84.14       88.48      7.43 o 
   2   6 -10      166.94      196.30      9.40 o 
   4   6 -10      274.17      277.16     16.13 o 
   6   6 -10      147.60      172.43     14.28 o 
   8   6 -10       62.82       67.17     10.84 o 
  10   6 -10       93.15       93.36     10.84 o 
  12   6 -10       34.58       28.83      9.52 o 
  14   6 -10       98.12      102.35     10.05 o 
  16   6 -10       14.16       16.66      7.93 o 
 -13   1  -9       11.58        7.14     10.05 o 
 -11   1  -9       45.76       46.28     10.05 o 
  -9   1  -9      713.14      807.68     16.74 o 
  -7   1  -9      122.83      133.40      9.06 o 
  -5   1  -9      195.46      209.94      9.53 o 
  -3   1  -9       64.87       63.26      6.54 o 
  -1   1  -9       55.95       62.14      6.26 o 
   1   1  -9       72.16       60.75      6.08 o 
   3   1  -9      459.93      457.80     11.22 o 
   5   1  -9      179.20      172.01      8.04 o 
   7   1  -9       79.55       75.43      5.60 o 
   9   1  -9      631.54      610.22      8.90 o 
  11   1  -9       90.31       91.67      3.50 o 
  13   1  -9      182.48      159.66      4.48 o 
  15   1  -9       45.42       32.86      3.55 o 
  17   1  -9       31.95       42.51      7.54 o 
  19   1  -9      398.80      388.19      8.79 o 
  21   1  -9       33.16       29.34      4.89 o 
  23   1  -9      384.40      422.33      9.72 o 
  25   1  -9      104.02      115.99     14.15 o 
  27   1  -9      127.23      117.56      6.64 o 
  29   1  -9       27.76       30.54      5.89 o 
  31   1  -9      181.38      196.27      9.26 o 
 -14   2  -9       61.72       73.79     11.11 o 
 -12   2  -9        2.18        6.08      9.52 o 
 -10   2  -9      191.36      185.92     13.75 o 
  -8   2  -9        2.58        0.97      6.26 o 
  -6   2  -9      368.04      389.19     11.58 o 
  -4   2  -9       25.16       25.37      6.16 o 
  -2   2  -9       29.20       38.97      6.17 o 
   0   2  -9       31.74       37.14      5.98 o 
   2   2  -9      103.81      104.67      6.62 o 
   4   2  -9      297.97      309.93      9.52 o 
   6   2  -9      691.99      677.67      9.83 o 
   8   2  -9      212.48      209.48      6.03 o 
  10   2  -9       95.13       84.55      4.19 o 
  12   2  -9      107.64       97.47      4.58 o 
  14   2  -9       69.90       67.56      3.23 o 
  16   2  -9      281.23      268.69     12.65 o 
  18   2  -9      175.89      172.71      8.47 o 
  20   2  -9      447.47      453.45     12.56 o 
  22   2  -9       87.74       82.17      5.70 o 
  24   2  -9       36.34       26.30      5.14 o 
  26   2  -9       16.70        7.80      5.23 o 
  28   2  -9       91.29       98.51      7.54 o 
  30   2  -9      107.52      126.27      7.38 o 
 -13   3  -9       20.13       19.31     10.31 o 
 -11   3  -9       28.97       27.77     10.05 o 
  -9   3  -9       29.57       40.46      9.79 o 
  -7   3  -9        5.45       11.43      6.43 o 
  -5   3  -9      256.48      288.98     10.55 o 
  -3   3  -9       71.84       81.99      6.91 o 
  -1   3  -9      289.82      290.64     10.08 o 
   1   3  -9      142.64      127.06      8.46 o 
   3   3  -9      276.54      285.29      9.33 o 
   5   3  -9      256.03      236.09     12.69 o 
   7   3  -9       40.02       39.60      5.02 o 
   9   3  -9      208.02      206.02     11.90 o 
  11   3  -9       11.97       11.90      7.14 o 
  13   3  -9      519.50      545.86     16.13 o 
  15   3  -9       86.93       84.42      4.43 o 
  17   3  -9       15.05        9.39      4.37 o 
  19   3  -9      118.96      126.62     10.31 o 
  21   3  -9      151.70      151.87      8.20 o 
  23   3  -9       39.30       46.45      5.50 o 
  25   3  -9       39.28       41.06      5.95 o 
  27   3  -9       88.65       91.79      6.62 o 
  29   3  -9      183.29      183.70      8.88 o 
 -12   4  -9       21.33       17.98     10.05 o 
 -10   4  -9       29.97       23.01      9.79 o 
  -8   4  -9       95.20       90.18     10.58 o 
  -6   4  -9       64.26       76.74      7.29 o 
  -4   4  -9      171.83      168.79      9.33 o 
  -2   4  -9       18.16       21.93      6.25 o 
   0   4  -9      243.96      251.58     10.98 o 
   2   4  -9       12.32       14.06      5.65 o 
   4   4  -9        9.35        5.92      5.21 o 
   6   4  -9       45.60       43.79      6.48 o 
   8   4  -9      329.04      321.85     14.28 o 
  10   4  -9      117.57      130.12     11.37 o 
  12   4  -9       42.14       49.19      7.93 o 
  14   4  -9       57.64       55.01      7.67 o 
  16   4  -9        8.83        8.99      4.30 o 
  18   4  -9      116.75      121.28      7.27 o 
  20   4  -9       46.88       46.21      5.31 o 
  22   4  -9      214.75      220.79      8.39 o 
  24   4  -9       16.81       28.98     10.31 o 
  26   4  -9       56.01       64.07      7.27 o 
  28   4  -9       84.49       81.60      7.93 o 
  -9   5  -9        8.27        7.41      9.52 o 
  -7   5  -9       17.56       11.11      9.26 o 
  -5   5  -9       48.78       40.14      6.91 o 
  -3   5  -9       45.75       49.02      6.81 o 
  -1   5  -9       51.60       57.50      6.66 o 
   1   5  -9       11.93       13.33      5.91 o 
   3   5  -9      151.86      152.34      8.60 o 
   5   5  -9      316.47      313.13      9.21 o 
   7   5  -9       25.46       35.44      8.99 o 
   9   5  -9      504.80      492.17     17.19 o 
  11   5  -9      163.57      128.79     11.64 o 
  13   5  -9      111.01      120.33     11.37 o 
  15   5  -9       41.34       44.96      7.67 o 
  17   5  -9       82.38       97.79      5.95 o 
  19   5  -9       18.70       29.09      6.88 o 
  21   5  -9      170.69      165.43      7.98 o 
  23   5  -9       46.72       46.79      5.87 o 
  25   5  -9      125.96      136.91      7.76 o 
  -6   6  -9       17.00       17.72      9.26 o 
  -4   6  -9      135.53      147.82      9.60 o 
  -2   6  -9      501.44      547.18     19.83 o 
   0   6  -9      182.45      178.85      9.11 o 
   2   6  -9       54.16       51.80      6.48 o 
   4   6  -9      121.31      134.35     13.22 o 
   6   6  -9       26.71       31.47      9.52 o 
   8   6  -9        0.14       -2.12      8.73 o 
  10   6  -9      193.68      215.01     13.49 o 
  12   6  -9       86.50       80.93      9.79 o 
  14   6  -9       41.74       25.92      8.46 o 
  16   6  -9      122.11      113.98     10.58 o 
  22   6  -9      118.92      115.31     10.58 o 
  -3   7  -9      123.52      133.82     12.69 o 
  -1   7  -9       51.87       59.15      6.86 o 
   1   7  -9      221.68      232.45      9.59 o 
   3   7  -9      156.00      165.82     14.28 o 
   5   7  -9       56.93       66.12     10.84 o 
   7   7  -9        9.52        0.00      9.52 o 
   9   7  -9       29.99       43.90     10.05 o 
  11   7  -9       51.83       43.11      9.52 o 
  13   7  -9       44.13       36.23      9.26 o 
  15   7  -9      311.25      341.42     14.55 o 
  17   7  -9        8.34        1.59      7.41 o 
 -10   0  -8      257.09      243.84     14.28 o 
  -8   0  -8     1483.77     1537.07     35.17 o 
  -6   0  -8      462.09      453.29     16.40 o 
  -4   0  -8     1741.34     1726.69     37.82 o 
  -2   0  -8     1331.17     1308.31     30.15 o 
   0   0  -8     1316.55     1308.57     30.15 o 
   2   0  -8      290.88      291.70     12.69 o 
   4   0  -8       55.76       47.07      7.41 o 
   6   0  -8       99.75       88.05      8.35 o 
   8   0  -8      128.49      125.29      5.05 o 
  10   0  -8      205.91      204.84      5.76 o 
  12   0  -8      295.54      245.51      6.26 o 
  14   0  -8     1113.01     1008.51     14.07 o 
  16   0  -8      165.85      152.05      6.43 o 
  18   0  -8       10.30        6.96      4.20 o 
  20   0  -8       29.11       28.56      6.35 o 
  22   0  -8      220.39      210.51     10.58 o 
  24   0  -8      306.70      331.90     12.17 o 
  26   0  -8      150.73      158.41     11.11 o 
  28   0  -8       31.88       30.15      7.93 o 
  30   0  -8      434.13      425.79     14.81 o 
  32   0  -8      126.07      106.31      9.79 o 
  34   0  -8        9.62       15.34      8.46 o 
 -13   1  -8      202.16      220.30     14.28 o 
 -11   1  -8       37.88       50.51      9.26 o 
  -9   1  -8      155.13      178.25      9.16 o 
  -7   1  -8      295.46      285.18     10.00 o 
  -5   1  -8      153.96      153.56      8.49 o 
  -3   1  -8      140.64      139.51      8.22 o 
  -1   1  -8     1028.67     1023.51     17.86 o 
   1   1  -8      198.96      192.41      9.65 o 
   3   1  -8       14.37       11.95      4.02 o 
   5   1  -8      112.59      109.83      4.45 o 
   7   1  -8       49.81       44.30      2.52 o 
   9   1  -8      352.08      323.13      4.89 o 
  11   1  -8       65.62       76.53      2.85 o 
  13   1  -8      113.41      112.26      3.73 o 
  15   1  -8      445.06      455.21      6.71 o 
  17   1  -8      378.97      383.58      6.10 o 
  19   1  -8      164.02      163.01      5.49 o 
  21   1  -8       34.06       37.53      4.68 o 
  23   1  -8      152.25      143.75      7.29 o 
  25   1  -8      364.40      380.50      9.34 o 
  27   1  -8       57.22       51.06      5.60 o 
  29   1  -8      125.23      117.43      6.73 o 
  31   1  -8      108.59      102.57      6.92 o 
  33   1  -8       46.40       52.11      6.55 o 
 -14   2  -8       12.40       14.28      9.26 o 
 -12   2  -8      139.53      152.07     13.22 o 
 -10   2  -8       56.14       56.86      9.26 o 
  -8   2  -8       51.32       57.99      6.45 o 
  -6   2  -8      162.90      160.00      8.68 o 
  -4   2  -8      174.01      160.07      8.49 o 
  -2   2  -8      217.92      212.35      8.69 o 
   0   2  -8      395.96      392.61     10.38 o 
   2   2  -8       16.31       11.31      4.02 o 
   4   2  -8      122.62      110.29      8.23 o 
   6   2  -8       22.18       17.66      3.89 o 
   8   2  -8      298.08      267.31      6.83 o 
  10   2  -8      199.46      181.22      4.61 o 
  12   2  -8      405.67      365.53      5.26 o 
  14   2  -8      243.25      258.23      4.68 o 
  16   2  -8     1362.38     1290.68     16.99 o 
  18   2  -8      559.18      573.02      7.76 o 
  20   2  -8      109.86      111.54      6.19 o 
  22   2  -8       53.63       52.21      7.27 o 
  24   2  -8      112.77      105.88     11.77 o 
  26   2  -8      130.39      124.23      6.55 o 
  28   2  -8      165.69      165.37      8.04 o 
  30   2  -8      112.73      109.63      6.92 o 
  32   2  -8       40.13       53.49      6.36 o 
 -15   3  -8      183.70      188.83     14.28 o 
 -13   3  -8       72.72       80.13     10.31 o 
 -11   3  -8       19.65       13.75      8.99 o 
  -9   3  -8       44.60       53.95      9.26 o 
  -7   3  -8       74.06       77.75      6.64 o 
  -5   3  -8       32.57       21.38      5.80 o 
  -3   3  -8      104.65       99.79      7.04 o 
  -1   3  -8       57.07       57.86      7.14 o 
   1   3  -8       37.21       34.09      4.36 o 
   3   3  -8      412.84      406.31      8.62 o 
   5   3  -8      374.20      366.60      8.03 o 
   7   3  -8      630.62      617.92     10.10 o 
   9   3  -8       94.68       92.48      7.41 o 
  11   3  -8      371.96      365.29      7.23 o 
  13   3  -8       18.27       21.74      3.42 o 
  15   3  -8       17.38       13.84      3.10 o 
  17   3  -8      674.93      695.91     11.22 o 
  19   3  -8       58.60       55.88      4.01 o 
  21   3  -8       35.59       39.37      4.25 o 
  23   3  -8       22.22       26.19      5.14 o 
  25   3  -8       12.24       14.28      5.04 o 
  27   3  -8       96.48       86.20      6.36 o 
  29   3  -8      232.87      202.59     10.45 o 
  31   3  -8        6.44        5.47      5.89 o 
 -16   4  -8      491.17      554.05     20.63 o 
 -14   4  -8       54.83       74.58     10.84 o 
 -12   4  -8      151.43      175.87     13.75 o 
 -10   4  -8      102.30       99.70     10.58 o 
  -8   4  -8      194.47      192.27     13.22 o 
  -6   4  -8       17.30        8.30      5.89 o 
  -4   4  -8      725.88      733.23     14.87 o 
  -2   4  -8       70.46       71.21      6.16 o 
   0   4  -8      222.74      226.37      8.68 o 
   2   4  -8       13.35       10.34      5.08 o 
   4   4  -8      266.25      242.30     10.18 o 
   6   4  -8        0.54       -0.40      4.30 o 
   8   4  -8      204.15      188.56     11.90 o 
  10   4  -8      202.08      204.68      9.39 o 
  12   4  -8      493.08      511.69      9.91 o 
  14   4  -8      363.12      356.92      8.36 o 
  16   4  -8      307.35      325.74     10.18 o 
  18   4  -8      178.37      171.64      9.79 o 
  20   4  -8       19.94       16.61      4.74 o 
  22   4  -8       64.12       61.91      5.50 o 
  24   4  -8      157.00      149.32      7.29 o 
  26   4  -8       30.75       30.14     11.11 o 
  28   4  -8       12.43       21.39      5.79 o 
  30   4  -8      106.80      106.12      7.29 o 
 -13   5  -8      246.00      261.82     15.87 o 
 -11   5  -8       99.96      106.05     11.37 o 
  -9   5  -8      164.07      170.05     13.75 o 
  -7   5  -8       11.41       11.64      8.73 o 
  -5   5  -8       38.63       36.11      6.35 o 
  -3   5  -8       33.53       26.92      6.06 o 
  -1   5  -8       23.68       23.45      5.65 o 
   1   5  -8        0.17       -5.08      5.08 o 
   3   5  -8       17.62       14.03      5.02 o 
   5   5  -8      117.19      118.90      6.84 o 
   7   5  -8      107.97      100.23      9.52 o 
   9   5  -8      372.78      382.95     15.07 o 
  11   5  -8      123.79      117.42     10.84 o 
  13   5  -8      125.83      118.22     10.58 o 
  15   5  -8      312.51      356.55     12.56 o 
  17   5  -8       57.77       52.63      6.88 o 
  19   5  -8      166.79      171.37     10.31 o 
  21   5  -8       78.35       79.60      7.93 o 
  23   5  -8      339.09      340.87      9.68 o 
  25   5  -8       86.95       89.64     11.77 o 
  27   5  -8       86.91       77.34      8.46 o 
  29   5  -8      191.22      211.16      9.33 o 
 -12   6  -8      393.60      421.56     18.51 o 
 -10   6  -8       50.52       55.54     10.31 o 
  -8   6  -8       86.26       86.22     10.58 o 
  -6   6  -8       16.22       18.25      8.73 o 
  -4   6  -8       84.18       84.36      7.00 o 
  -2   6  -8       33.61       36.47      6.21 o 
   0   6  -8       37.58       33.05      5.78 o 
   2   6  -8       60.48       57.80      5.90 o 
   4   6  -8      170.17      194.02      7.73 o 
   6   6  -8      154.55      138.58     12.43 o 
   8   6  -8      108.88       97.85     10.05 o 
  10   6  -8      345.78      336.66     14.55 o 
  12   6  -8      124.66      131.17     11.64 o 
  14   6  -8      111.66      104.46     10.84 o 
  16   6  -8      157.83      154.71     10.58 o 
  22   6  -8       30.56       23.80      7.67 o 
  24   6  -8      108.42      105.09      6.91 o 
  26   6  -8      113.57      127.61      7.37 o 
  -9   7  -8       37.18       39.67     10.05 o 
  -7   7  -8       79.61       87.80     10.58 o 
  -5   7  -8       93.76      101.82     10.31 o 
  -3   7  -8      109.01      120.60      8.32 o 
  -1   7  -8       84.50       75.48      6.61 o 
   1   7  -8      252.72      248.21     10.84 o 
   3   7  -8      262.06      270.28     14.81 o 
   5   7  -8      142.69      133.82     12.96 o 
   7   7  -8       82.63       98.38     10.58 o 
   9   7  -8       73.96       88.60     10.05 o 
  11   7  -8        3.23        1.59      8.46 o 
  13   7  -8        1.77        5.55      8.20 o 
  15   7  -8       25.79       26.71      8.20 o 
  17   7  -8      130.09      116.36     10.31 o 
  -2   8  -8      108.59      115.96      8.51 o 
   0   8  -8       48.86       45.81      5.81 o 
   2   8  -8       89.67       72.73     11.11 o 
   4   8  -8       36.02       25.12     10.05 o 
   6   8  -8      158.26      157.36     13.75 o 
   8   8  -8       25.36       32.26      9.79 o 
  10   8  -8       49.21       52.10      9.79 o 
  12   8  -8       52.69       43.37      9.52 o 
  14   8  -8       40.86       42.58      9.26 o 
  16   8  -8       37.06       30.94      8.46 o 
 -13   1  -7        5.74       -1.85      7.67 o 
 -11   1  -7      306.00      325.56     14.28 o 
  -9   1  -7      226.31      238.29      8.98 o 
  -7   1  -7      710.03      721.56     13.93 o 
  -5   1  -7      509.10      507.75     11.31 o 
  -3   1  -7     1089.63     1083.60     15.51 o 
  -1   1  -7      877.46      871.12     11.61 o 
   1   1  -7     1633.01     1547.30     20.50 o 
   3   1  -7      773.45      745.00     10.18 o 
   5   1  -7       80.58       70.50      3.02 o 
   7   1  -7       72.47       81.51      2.95 o 
   9   1  -7     1361.86     1283.87     10.58 o 
  11   1  -7      201.08      156.40      3.62 o 
  13   1  -7      119.35      103.88      3.85 o 
  15   1  -7       13.66       13.45      2.42 o 
  17   1  -7      553.66      533.74      6.49 o 
  19   1  -7      241.72      228.79      4.82 o 
  21   1  -7        5.85        1.50      3.41 o 
  23   1  -7      162.43      157.11      7.10 o 
  25   1  -7       53.35       55.06      5.14 o 
  27   1  -7       52.68       52.32      8.20 o 
  29   1  -7       17.87        9.08      5.14 o 
  31   1  -7      223.59      233.92     12.43 o 
  33   1  -7      296.89      316.41     10.00 o 
  35   1  -7        3.73       -5.70      5.70 o 
 -14   2  -7        4.38       -2.12      7.93 o 
 -12   2  -7       61.34       64.00      8.73 o 
 -10   2  -7      113.00      119.01     11.37 o 
  -8   2  -7      255.82      261.16     13.22 o 
  -6   2  -7      294.73      285.41      9.52 o 
  -4   2  -7      787.76      765.78     14.40 o 
  -2   2  -7      401.37      388.32      8.48 o 
   0   2  -7        2.21        1.93      3.71 o 
   2   2  -7      512.87      471.05      7.82 o 
   4   2  -7     1151.59     1127.98     13.70 o 
   6   2  -7      216.70      191.71      4.21 o 
   8   2  -7       78.66       85.90      3.37 o 
  10   2  -7      529.40      513.83      6.25 o 
  12   2  -7      570.17      602.59      6.97 o 
  14   2  -7       26.16       23.28      2.35 o 
  16   2  -7      442.27      412.91      5.67 o 
  18   2  -7      183.99      185.94      4.59 o 
  20   2  -7      102.32      101.55      4.36 o 
  22   2  -7      106.25      111.55      4.80 o 
  24   2  -7      227.23      238.28      7.85 o 
  26   2  -7      124.45      114.25      6.17 o 
  28   2  -7       65.27       61.47      8.86 o 
  30   2  -7       41.96       33.85      5.61 o 
  32   2  -7        3.60        7.15      7.67 o 
  34   2  -7       30.89       42.69      6.36 o 
 -15   3  -7       64.25       70.61      9.79 o 
 -13   3  -7       87.47       90.71      9.79 o 
 -11   3  -7       73.88       74.31      9.26 o 
  -9   3  -7       11.48        8.46      7.67 o 
  -7   3  -7       31.98       34.77      5.51 o 
  -5   3  -7      184.66      189.23      8.32 o 
  -3   3  -7      226.22      231.73      8.60 o 
  -1   3  -7       69.95       61.84      4.53 o 
   1   3  -7       79.98       70.51      4.36 o 
   3   3  -7     1257.51     1212.55     16.29 o 
   5   3  -7      758.08      693.11      8.40 o 
   7   3  -7      279.76      273.55      4.88 o 
   9   3  -7       49.67       36.45      2.61 o 
  11   3  -7       35.06       30.24      2.69 o 
  13   3  -7     1037.98     1031.54     15.27 o 
  15   3  -7      543.27      548.19      7.05 o 
  17   3  -7       91.72       96.14      4.23 o 
  19   3  -7      189.46      181.71      5.62 o 
  21   3  -7      235.97      238.33      6.20 o 
  23   3  -7       10.24        9.12      4.49 o 
  25   3  -7       93.24      103.98      6.08 o 
  27   3  -7       20.63       25.87      5.33 o 
  29   3  -7      306.52      332.97      9.72 o 
  31   3  -7       15.80       14.50      5.70 o 
  33   3  -7      267.97      274.05     15.34 o 
 -16   4  -7      262.98      291.18     15.34 o 
 -14   4  -7       61.72       57.12      9.79 o 
 -12   4  -7       27.20       20.89      8.73 o 
 -10   4  -7       28.81       33.32      8.46 o 
  -8   4  -7       70.44       63.74      8.99 o 
  -6   4  -7      367.14      357.69     10.19 o 
  -4   4  -7       82.33       83.30      6.08 o 
  -2   4  -7       13.07        7.56      7.38 o 
   0   4  -7      593.71      589.83     10.21 o 
   2   4  -7       34.66       40.89      3.93 o 
   4   4  -7      565.32      555.94     11.59 o 
   6   4  -7      890.59      892.78     12.45 o 
   8   4  -7      125.65      118.59      6.85 o 
  10   4  -7       63.48       67.61      5.95 o 
  12   4  -7      248.28      250.53      7.12 o 
  14   4  -7      306.97      316.11      7.72 o 
  16   4  -7       34.59       35.08      3.91 o 
  18   4  -7       77.67       65.59      6.88 o 
  20   4  -7       73.93       74.73      5.31 o 
  22   4  -7       45.77       53.50      5.23 o 
  24   4  -7       62.50       74.33      5.79 o 
  26   4  -7      153.57      159.54      8.03 o 
  28   4  -7       55.00       67.07      7.67 o 
  30   4  -7      376.77      421.40     10.84 o 
  32   4  -7       83.09       90.53      7.10 o 
 -17   5  -7      291.40      303.08     16.66 o 
 -15   5  -7      162.65      185.13     14.28 o 
 -13   5  -7       88.55       99.17     10.84 o 
 -11   5  -7      161.90      171.11     13.49 o 
  -9   5  -7        5.80       -0.79      8.20 o 
  -7   5  -7      622.81      612.50     19.04 o 
  -5   5  -7      122.08      119.79      8.13 o 
  -3   5  -7       21.07       15.90      5.41 o 
  -1   5  -7      433.72      422.03     10.64 o 
   1   5  -7      613.61      572.07     12.12 o 
   3   5  -7      130.36      137.71      6.99 o 
   5   5  -7      324.21      291.71      8.06 o 
   7   5  -7      300.60      296.20     13.22 o 
   9   5  -7      593.25      583.94     17.45 o 
  11   5  -7      289.06      271.87     12.43 o 
  13   5  -7      547.62      556.27     10.42 o 
  15   5  -7       12.96       19.21      4.29 o 
  17   5  -7      351.66      349.62     11.64 o 
  19   5  -7      124.65      120.07      8.20 o 
  21   5  -7       26.72       33.85      6.88 o 
  23   5  -7       71.69       68.03      5.79 o 
  25   5  -7       13.31       17.57      5.42 o 
  27   5  -7      124.36      161.22      8.49 o 
  29   5  -7       29.28       31.98      6.06 o 
 -16   6  -7       13.98       22.48     10.31 o 
 -14   6  -7      579.34      604.57     20.89 o 
 -12   6  -7      167.35      168.20     14.02 o 
 -10   6  -7      151.45      161.59     13.22 o 
  -8   6  -7      270.58      273.46     14.55 o 
  -6   6  -7      125.46      112.93     11.64 o 
  -4   6  -7       47.45       47.77      6.06 o 
  -2   6  -7      326.97      304.71     10.05 o 
   0   6  -7      223.26      208.60      8.32 o 
   2   6  -7      229.89      219.08      8.07 o 
   4   6  -7      571.67      583.56     11.37 o 
   6   6  -7      123.35      111.34      9.79 o 
   8   6  -7       92.15       87.01      9.26 o 
  10   6  -7      241.58      239.34     12.43 o 
  12   6  -7       50.97       42.31      7.93 o 
  14   6  -7        4.50       -1.85      6.88 o 
  16   6  -7      217.50      218.45     10.84 o 
  22   6  -7      191.71      185.39     11.37 o 
  24   6  -7      298.67      304.67      9.60 o 
  26   6  -7       42.36       32.20      9.26 o 
  28   6  -7       98.42      110.39      7.29 o 
 -13   7  -7       97.64      101.03     11.64 o 
 -11   7  -7      106.92      106.05     11.37 o 
  -9   7  -7       26.22       31.21      9.52 o 
  -7   7  -7       96.61       81.46      9.79 o 
  -5   7  -7      215.67      227.70     12.96 o 
  -3   7  -7       20.74       19.04      5.84 o 
  -1   7  -7       13.76       10.05      5.40 o 
   1   7  -7       23.07       17.53      5.04 o 
   3   7  -7      202.31      195.70     13.22 o 
   5   7  -7       77.37       64.00      9.52 o 
   7   7  -7      107.99      111.87     10.31 o 
   9   7  -7       59.01       63.21      9.26 o 
  11   7  -7      524.83      538.98     17.72 o 
  13   7  -7       70.49       64.26      8.73 o 
  15   7  -7      207.41      193.32     11.64 o 
  17   7  -7      104.28       92.30      9.52 o 
  -8   8  -7      191.90      193.06     13.49 o 
  -6   8  -7      144.46      139.11     12.43 o 
  -4   8  -7        7.67        7.41      7.93 o 
  -2   8  -7      126.77      113.59     12.30 o 
   0   8  -7       10.36       11.54      4.96 o 
   2   8  -7      103.57       85.42     10.84 o 
   4   8  -7       40.24       35.70      9.79 o 
   6   8  -7      232.88      229.03     14.28 o 
   8   8  -7       30.60       20.63      8.99 o 
  10   8  -7      104.61      101.03     10.31 o 
  12   8  -7       72.71       69.03      9.52 o 
  14   8  -7        0.12        3.44      8.20 o 
  16   8  -7      241.54      237.49     12.43 o 
  18   8  -7      128.96      134.08     10.05 o 
  -1   9  -7       57.65       45.49     10.84 o 
   1   9  -7       59.73       69.03     11.11 o 
   3   9  -7      166.60      168.99     14.28 o 
   5   9  -7      210.56      215.54     14.81 o 
   7   9  -7       62.24       63.21     10.58 o 
   9   9  -7      156.95      145.98     13.49 o 
  11   9  -7       24.86       12.43      9.26 o 
  13   9  -7       57.61       47.07      9.52 o 
 -12   0  -6      188.75      159.47     11.11 o 
 -10   0  -6      338.96      332.17     12.96 o 
  -8   0  -6      458.14      464.40     14.81 o 
  -6   0  -6     2374.70     2348.18     47.87 o 
  -4   0  -6    11050.46    10939.59    206.55 o 
  -2   0  -6     1928.38     1718.79     31.97 o 
   0   0  -6     2119.31     1964.61     30.58 o 
   2   0  -6      281.96      276.47      5.12 o 
   4   0  -6       24.78       29.10      2.48 o 
   6   0  -6     1147.93     1206.93     20.49 o 
   8   0  -6      890.64      990.75     11.79 o 
  10   0  -6      702.31      727.48      9.43 o 
  12   0  -6      982.99      960.69     11.16 o 
  14   0  -6     1875.46     1848.00     16.43 o 
  16   0  -6      426.29      400.61      5.94 o 
  18   0  -6     1000.18      916.21     11.71 o 
  20   0  -6     2578.96     2520.40     23.77 o 
  22   0  -6      817.80      811.09      9.96 o 
  24   0  -6      343.24      317.02      7.68 o 
  26   0  -6      194.30      201.52     10.58 o 
  28   0  -6      105.60       98.38      8.46 o 
  30   0  -6      328.85      318.94     13.22 o 
  32   0  -6      406.56      396.70     14.02 o 
  34   0  -6      451.51      485.82     16.13 o 
  36   0  -6      113.11      122.71     10.58 o 
 -13   1  -6       12.55       22.74      7.14 o 
 -11   1  -6      118.66      111.21      7.29 o 
  -9   1  -6      419.68      395.95      9.82 o 
  -7   1  -6      982.66      980.48     16.46 o 
  -5   1  -6      964.92      932.12     15.71 o 
  -3   1  -6      255.51      255.96     11.11 o 
  -1   1  -6      783.34      791.57     12.30 o 
   1   1  -6      596.00      597.10      6.42 o 
   3   1  -6        9.44       13.72      2.24 o 
   5   1  -6      462.86      442.00      5.45 o 
   7   1  -6      228.85      253.87      4.20 o 
   9   1  -6      134.51      145.11      2.89 o 
  11   1  -6      159.03      151.23      3.01 o 
  13   1  -6      267.79      253.58      4.03 o 
  15   1  -6      227.29      217.33      3.63 o 
  17   1  -6      366.56      350.50      5.58 o 
  19   1  -6     1300.02     1249.40      9.97 o 
  21   1  -6       33.84       36.15      2.63 o 
  23   1  -6      221.98      213.90      4.84 o 
  25   1  -6      107.52      108.17      4.63 o 
  27   1  -6      163.25      161.53      6.97 o 
  29   1  -6      160.00      174.50      5.75 o 
  31   1  -6       71.33       67.02      6.46 o 
  33   1  -6       22.35       22.08      5.61 o 
  35   1  -6       35.80       30.11      5.98 o 
 -14   2  -6       18.20       13.22      7.41 o 
 -12   2  -6      383.97      374.22     14.55 o 
 -10   2  -6       92.98       65.06      7.93 o 
  -8   2  -6      459.52      415.61     10.09 o 
  -6   2  -6     1709.01     1751.91     22.44 o 
  -4   2  -6      137.88      121.76      6.04 o 
  -2   2  -6     1259.02     1190.22     19.83 o 
   0   2  -6     1800.51     1735.96     21.60 o 
   2   2  -6      205.76      181.41      3.77 o 
   4   2  -6      177.75      160.71      3.83 o 
   6   2  -6      189.80      168.00      4.03 o 
   8   2  -6      302.03      297.17      4.15 o 
  10   2  -6       59.26       55.88      2.26 o 
  12   2  -6      182.52      175.33      3.65 o 
  14   2  -6      271.04      269.06      4.22 o 
  16   2  -6      492.16      442.34      4.87 o 
  18   2  -6       64.71       67.08      2.78 o 
  20   2  -6     1468.47     1378.28     11.34 o 
  22   2  -6        0.49       -2.19      2.66 o 
  24   2  -6      481.09      456.17      7.39 o 
  26   2  -6      383.33      384.33      8.15 o 
  28   2  -6      183.25      171.57      6.78 o 
  30   2  -6      176.76      188.28      6.80 o 
  32   2  -6      176.69      187.03      6.22 o 
  34   2  -6      550.30      556.18      9.03 o 
 -15   3  -6       44.93       44.96      8.46 o 
 -13   3  -6      479.48      470.22     16.40 o 
 -11   3  -6       33.51       27.77      7.67 o 
  -9   3  -6      285.17      276.10     12.96 o 
  -7   3  -6      515.33      501.81     11.12 o 
  -5   3  -6      803.30      811.24     14.77 o 
  -3   3  -6      281.36      268.12      7.19 o 
  -1   3  -6      542.65      521.49      9.32 o 
   1   3  -6      435.81      461.71      7.81 o 
   3   3  -6      714.68      693.63      9.38 o 
   5   3  -6        0.36        4.46      1.70 o 
   7   3  -6      371.08      383.48      4.66 o 
   9   3  -6      679.10      696.59      7.65 o 
  11   3  -6      797.69      809.62      8.14 o 
  13   3  -6        9.54       13.17      2.29 o 
  15   3  -6       89.03       94.89      4.74 o 
  17   3  -6      615.76      602.32      8.48 o 
  19   3  -6       35.32       41.94      4.05 o 
  21   3  -6      382.52      407.21      7.27 o 
  23   3  -6        9.57        7.94      2.83 o 
  25   3  -6      466.22      439.31      9.42 o 
  27   3  -6       66.83       70.72      4.70 o 
  29   3  -6       18.65       22.44      3.85 o 
  31   3  -6      176.74      165.96     10.38 o 
  33   3  -6        7.31        6.39      3.98 o 
 -16   4  -6      188.58      189.89     13.49 o 
 -14   4  -6       18.48       24.86      8.46 o 
 -12   4  -6       47.87       57.39      8.73 o 
 -10   4  -6       93.11       98.12      8.99 o 
  -8   4  -6     1004.85     1015.81     25.12 o 
  -6   4  -6      167.73      147.63      7.76 o 
  -4   4  -6      386.41      374.13      9.82 o 
  -2   4  -6       24.93       30.19      4.86 o 
   0   4  -6     1289.68     1235.74     16.07 o 
   2   4  -6        7.07        9.00      2.97 o 
   4   4  -6      930.79      946.98     12.50 o 
   6   4  -6       27.60       27.41      2.10 o 
   8   4  -6       51.64       58.60      4.41 o 
  10   4  -6      563.46      555.17      6.95 o 
  12   4  -6      672.47      644.97      7.50 o 
  14   4  -6     2612.33     2598.76     25.59 o 
  16   4  -6      846.37      851.46     21.55 o 
  18   4  -6       95.35       84.75      5.16 o 
  20   4  -6       21.61       25.64      4.20 o 
  22   4  -6      101.08       90.95      6.21 o 
  24   4  -6      235.65      248.88      8.31 o 
  26   4  -6      340.66      329.31      9.26 o 
  28   4  -6        7.99        7.83      3.72 o 
  30   4  -6      160.00      159.13      5.94 o 
  32   4  -6       19.83       16.81      3.98 o 
 -19   5  -6       72.63       65.32     10.84 o 
 -17   5  -6       72.29       69.82     10.58 o 
 -15   5  -6      101.79       92.83     10.58 o 
 -13   5  -6       31.17       26.71      8.99 o 
 -11   5  -6      188.75      203.90     12.96 o 
  -9   5  -6      139.30      128.00     11.64 o 
  -7   5  -6      198.10      194.65     11.90 o 
  -5   5  -6       35.66       44.98      5.42 o 
  -3   5  -6      408.23      380.67     10.00 o 
  -1   5  -6      404.04      361.36      7.78 o 
   1   5  -6      360.83      347.90      7.35 o 
   3   5  -6        8.15        8.05      4.63 o 
   5   5  -6      898.35      925.50     15.02 o 
   7   5  -6      855.31      822.22     20.89 o 
   9   5  -6       40.23       49.98      7.41 o 
  11   5  -6      583.89      563.05     16.13 o 
  13   5  -6      310.89      318.18      8.09 o 
  15   5  -6       24.18       18.38      4.02 o 
  17   5  -6      371.66      394.32     11.90 o 
  19   5  -6       32.54       32.53      6.35 o 
  21   5  -6      102.66      123.51      8.46 o 
  23   5  -6       88.17       82.25      6.88 o 
  25   5  -6      116.19      120.10      6.64 o 
  27   5  -6      425.25      421.34     10.45 o 
  29   5  -6      147.86      139.57     14.81 o 
  31   5  -6      250.41      266.64      9.81 o 
 -18   6  -6      116.72       99.97     11.64 o 
 -16   6  -6      145.63      152.60     13.75 o 
 -14   6  -6       81.83       76.96     10.31 o 
 -12   6  -6       89.64       67.17      9.79 o 
 -10   6  -6      353.98      363.90     15.60 o 
  -8   6  -6      288.62      282.98     13.75 o 
  -6   6  -6       92.61       93.62      8.99 o 
  -4   6  -6      450.14      443.24     11.03 o 
  -2   6  -6        9.89        0.88      4.89 o 
   0   6  -6       77.44       91.91      6.45 o 
   2   6  -6      404.11      382.83      9.33 o 
   4   6  -6       45.93       45.67      4.25 o 
   6   6  -6       85.08       76.69      8.46 o 
   8   6  -6      374.17      361.52     14.02 o 
  10   6  -6      712.26      679.15     19.04 o 
  12   6  -6      136.42      140.70     10.58 o 
  14   6  -6        1.47       -2.64      6.35 o 
  16   6  -6      196.81      174.28      9.79 o 
  22   6  -6       58.24       68.76      7.93 o 
  24   6  -6      332.07      325.29     13.22 o 
  26   6  -6       65.85       69.19     10.05 o 
  28   6  -6      140.85      141.94      7.66 o 
 -13   7  -6       97.05      105.79     11.11 o 
  -9   7  -6       39.95       36.76      8.99 o 
  -7   7  -6       44.44       41.26      8.46 o 
  -5   7  -6        0.34       -2.12      7.14 o 
  -3   7  -6       81.69       68.92      8.99 o 
  -1   7  -6      352.49      367.40     10.05 o 
   1   7  -6      411.70      415.78     10.04 o 
   3   7  -6      329.53      325.03     14.28 o 
   5   7  -6      205.90      209.99     12.69 o 
   7   7  -6      598.88      599.54     18.78 o 
   9   7  -6      105.37      109.75     11.11 o 
  11   7  -6      304.42      310.22     13.75 o 
  13   7  -6       61.47       49.98      7.93 o 
  15   7  -6       57.78       53.95      7.67 o 
  17   7  -6       19.08       19.04      6.61 o 
  27   7  -6       17.55       16.93      8.99 o 
 -12   8  -6       56.74       57.39     10.58 o 
 -10   8  -6       97.40       87.01     10.58 o 
  -8   8  -6       76.90       55.54      9.26 o 
  -6   8  -6       29.88       32.26      8.20 o 
  -4   8  -6      218.69      223.36      9.60 o 
  -2   8  -6      168.49      175.84      8.51 o 
   0   8  -6       89.28       97.59      6.66 o 
   2   8  -6       59.70       53.69      9.52 o 
   4   8  -6      132.68      122.71     12.17 o 
   6   8  -6       22.77       16.93      8.46 o 
   8   8  -6      249.86      249.92     13.75 o 
  10   8  -6       70.13       63.74      9.26 o 
  12   8  -6       34.33       30.41      8.20 o 
  14   8  -6       80.95       93.09      9.26 o 
  16   8  -6       61.78       65.06      8.20 o 
  -7   9  -6       40.93       50.51      9.52 o 
  -5   9  -6       11.85       12.69      7.67 o 
  -3   9  -6       91.49       73.92      6.40 o 
  -1   9  -6       90.19       90.98     11.11 o 
   1   9  -6       51.87       52.63     10.31 o 
   3   9  -6        3.25       13.22      9.26 o 
   5   9  -6       42.41       35.17      9.52 o 
   7   9  -6       52.03       49.72      9.79 o 
   9   9  -6      149.85      139.90     12.69 o 
  11   9  -6      276.36      256.53     14.28 o 
  13   9  -6       71.59       70.88      9.52 o 
  15   9  -6        0.41       -0.26      7.93 o 
  17   9  -6      135.21      140.96     10.84 o 
 -13   1  -5      506.96      431.95     18.91 o 
 -11   1  -5       29.25       29.97      4.10 o 
  -9   1  -5      192.20      163.70      6.72 o 
  -7   1  -5     1682.21     1599.93     23.47 o 
  -5   1  -5      370.48      367.03      8.32 o 
  -3   1  -5     1778.28     1723.45     24.78 o 
  -1   1  -5      309.07      332.27      7.57 o 
   1   1  -5       72.01       72.77      2.49 o 
   3   1  -5     1025.10     1021.38      9.54 o 
   5   1  -5      469.19      451.14      5.22 o 
   7   1  -5      253.05      259.61      3.46 o 
   9   1  -5     1287.38     1331.94      9.32 o 
  11   1  -5      328.74      301.09      3.07 o 
  13   1  -5      581.65      588.58      5.31 o 
  15   1  -5      415.93      360.52      4.99 o 
  17   1  -5     2427.13     2408.44     16.95 o 
  19   1  -5      656.57      623.53      5.62 o 
  21   1  -5     1949.71     1852.23     12.81 o 
  23   1  -5       31.43       38.43      2.29 o 
  25   1  -5       58.13       54.02      2.76 o 
  27   1  -5      106.46      103.13      3.81 o 
  29   1  -5        7.76        9.01      4.36 o 
  31   1  -5       58.43       60.56      3.98 o 
  33   1  -5      419.53      433.69     10.46 o 
  35   1  -5      143.36      152.65      5.81 o 
 -14   2  -5       21.61       14.60      4.13 o 
 -12   2  -5      703.24      600.38     10.67 o 
 -10   2  -5      209.70      231.22      8.00 o 
  -8   2  -5     1167.77     1111.27     17.48 o 
  -6   2  -5      408.31      457.69     10.05 o 
  -4   2  -5      293.48      313.31      7.95 o 
  -2   2  -5      416.99      419.42     12.56 o 
   0   2  -5      139.76      137.26      5.98 o 
   2   2  -5       49.61       57.42      2.47 o 
   4   2  -5       56.18       59.94      2.61 o 
   6   2  -5      244.25      269.76      3.66 o 
   8   2  -5      291.67      289.55      4.35 o 
  10   2  -5       18.49       21.91      2.11 o 
  12   2  -5      682.86      737.60      8.57 o 
  14   2  -5      473.39      458.30      5.27 o 
  16   2  -5     1210.37     1090.63      8.75 o 
  18   2  -5      515.13      491.38      5.41 o 
  20   2  -5      262.27      249.21      4.26 o 
  22   2  -5      331.30      331.63      4.91 o 
  24   2  -5      299.82      291.18      5.11 o 
  26   2  -5       18.52       17.09      3.08 o 
  28   2  -5       60.37       49.21      3.52 o 
  30   2  -5      113.63      109.94      4.71 o 
  32   2  -5      102.96       95.76      5.49 o 
  34   2  -5       60.28       52.83      4.16 o 
  36   2  -5      158.13      166.39      6.10 o 
 -15   3  -5      417.58      438.22     15.34 o 
 -13   3  -5       62.29       65.59      7.93 o 
  -9   3  -5      285.12      301.36      5.99 o 
  -7   3  -5      497.75      484.71      7.28 o 
  -5   3  -5       38.17       31.44      3.77 o 
  -3   3  -5        6.84        6.03      3.31 o 
  -1   3  -5      493.07      487.10      8.36 o 
   1   3  -5     1402.84     1431.14     15.92 o 
   3   3  -5      347.91      350.34      4.49 o 
   5   3  -5      730.11      720.70      6.36 o 
   7   3  -5      669.47      670.62      6.49 o 
   9   3  -5      368.69      354.43      4.85 o 
  11   3  -5       74.56       75.42      2.87 o 
  13   3  -5     2572.44     2582.09     25.15 o 
  15   3  -5     2097.83     2081.33     18.68 o 
  17   3  -5     1334.04     1234.72     12.36 o 
  19   3  -5        3.90       -2.64      2.64 o 
  21   3  -5      628.93      587.50      7.48 o 
  23   3  -5       10.61       12.26      3.46 o 
  25   3  -5      183.28      195.56      7.67 o 
  27   3  -5      113.90      102.29      4.51 o 
  29   3  -5       61.35       53.23      3.69 o 
  31   3  -5      256.53      266.34      7.42 o 
  33   3  -5      109.62      114.73      5.06 o 
  35   3  -5       54.80       57.43      4.23 o 
 -18   4  -5      219.36      234.58     13.75 o 
 -16   4  -5      258.82      254.68     13.49 o 
 -14   4  -5       56.24       57.92      8.46 o 
 -12   4  -5      164.79      178.25     11.90 o 
 -10   4  -5      267.64      228.50     12.17 o 
  -8   4  -5      343.01      362.51      8.07 o 
  -6   4  -5      174.08      146.88      6.25 o 
  -4   4  -5      117.99      112.85      5.84 o 
  -2   4  -5      229.91      226.89      6.53 o 
   0   4  -5     1051.84     1015.66     13.99 o 
   2   4  -5      352.63      348.46      7.16 o 
   4   4  -5      223.89      235.13      6.01 o 
   6   4  -5      293.68      295.70      5.15 o 
   8   4  -5      515.92      497.69      6.45 o 
  10   4  -5       82.00       80.46      3.09 o 
  12   4  -5      936.39      904.91      9.66 o 
  14   4  -5     1942.10     1947.83     20.15 o 
  16   4  -5       51.16       51.93      3.89 o 
  18   4  -5      212.94      200.21      7.80 o 
  20   4  -5       87.13       87.48      8.73 o 
  22   4  -5      336.62      304.19      8.13 o 
  24   4  -5      240.54      252.59      8.33 o 
  26   4  -5       56.41       58.72      5.42 o 
  28   4  -5      157.89      169.84      8.04 o 
  30   4  -5       31.64       31.25      5.70 o 
  32   4  -5       86.47       94.91      4.98 o 
  34   4  -5       92.98      102.13      5.16 o 
 -19   5  -5      139.49      151.54     13.75 o 
 -17   5  -5      249.73      242.51     14.55 o 
 -15   5  -5      261.55      276.63     14.28 o 
 -13   5  -5       60.25       62.68      8.99 o 
 -11   5  -5      363.69      338.25     14.55 o 
  -9   5  -5      101.56      107.37     10.58 o 
  -7   5  -5      232.90      208.95      8.46 o 
  -5   5  -5       43.10       32.01      4.12 o 
  -3   5  -5       58.12       49.97      4.24 o 
  -1   5  -5      194.01      185.04      6.37 o 
   1   5  -5      219.33      214.25      6.40 o 
   3   5  -5      173.96      171.50      5.77 o 
   5   5  -5      457.71      453.81     11.03 o 
   7   5  -5      822.89      780.44     15.17 o 
   9   5  -5      992.49      935.86     17.08 o 
  11   5  -5      582.90      576.77     13.22 o 
  13   5  -5     1355.48     1352.50     18.54 o 
  15   5  -5       98.74       96.79      5.27 o 
  17   5  -5      615.59      573.76     11.64 o 
  19   5  -5       51.63       38.88      6.35 o 
  21   5  -5      284.93      321.32     11.90 o 
  23   5  -5      287.40      296.74      8.69 o 
  25   5  -5       40.72       49.38      5.69 o 
  27   5  -5      260.93      289.33      8.97 o 
  29   5  -5      217.12      226.87      9.07 o 
  31   5  -5      110.55      121.91      7.38 o 
 -20   6  -5       15.74       13.22      9.79 o 
 -18   6  -5      190.62      226.91     14.81 o 
 -14   6  -5      384.66      401.19     16.40 o 
 -12   6  -5      227.53      217.13     13.22 o 
 -10   6  -5      195.73      190.94     12.17 o 
  -8   6  -5      149.04      157.62     11.64 o 
  -6   6  -5      821.94      793.99     15.05 o 
  -4   6  -5      237.62      214.02      8.13 o 
  -2   6  -5      290.60      286.41      7.54 o 
   0   6  -5      148.52      131.62      6.00 o 
   2   6  -5       16.06       15.09      3.62 o 
   4   6  -5      590.69      578.01     12.99 o 
   6   6  -5      101.92       92.62      6.21 o 
   8   6  -5      373.16      377.66     14.02 o 
  10   6  -5       10.36        7.41      6.61 o 
  12   6  -5      601.12      611.97     17.19 o 
  14   6  -5       17.86       18.78      6.35 o 
  16   6  -5       22.64       30.94      6.08 o 
  22   6  -5       18.39       20.10      7.14 o 
  24   6  -5      159.44      162.65     11.11 o 
  26   6  -5        3.38       -9.48      9.92 o 
  28   6  -5      476.87      486.19     11.59 o 
  30   6  -5       39.94       46.99      6.45 o 
 -19   7  -5       36.69       32.53     10.58 o 
 -15   7  -5       77.49       72.73     10.58 o 
 -11   7  -5      197.07      188.30     13.22 o 
  -9   7  -5      133.78      126.68     11.64 o 
  -7   7  -5      261.66      234.32     12.96 o 
  -5   7  -5     1243.92     1207.84     29.22 o 
  -3   7  -5      813.29      789.20     14.84 o 
  -1   7  -5        8.35       13.10      4.70 o 
   1   7  -5      238.08      241.43      7.75 o 
   3   7  -5      313.82      308.89     13.75 o 
   5   7  -5        2.03       -2.64      7.14 o 
   7   7  -5      655.19      633.92     18.51 o 
   9   7  -5        9.83        1.59      7.14 o 
  11   7  -5      597.02      580.24     17.45 o 
  13   7  -5       93.97       80.40      8.20 o 
  15   7  -5      122.98      134.35     10.05 o 
  17   7  -5      101.01      104.73      8.73 o 
  27   7  -5      289.09      346.18     15.34 o 
 -16   8  -5       34.60       26.98     10.31 o 
 -14   8  -5       11.86        2.38      9.52 o 
 -12   8  -5      182.52      186.45     13.75 o 
 -10   8  -5       14.12       23.01      8.73 o 
  -8   8  -5       12.89        9.52      7.93 o 
  -6   8  -5       11.30       11.90      7.67 o 
  -4   8  -5       35.35       37.17      5.76 o 
  -2   8  -5      332.90      333.60      9.64 o 
   0   8  -5       62.23       57.78      5.04 o 
   2   8  -5      172.38      175.34     12.69 o 
   4   8  -5       29.62       19.31      8.20 o 
   6   8  -5      522.65      528.40     17.72 o 
   8   8  -5       46.70       44.69      8.46 o 
  10   8  -5      278.35      271.34     13.49 o 
  12   8  -5      241.04      260.50     12.96 o 
  14   8  -5       28.14       39.41      7.93 o 
  16   8  -5       27.57       31.21      7.14 o 
  18   8  -5       44.16       54.48      6.61 o 
 -11   9  -5      130.54      145.72     14.81 o 
  -9   9  -5       67.64       69.55     10.05 o 
  -7   9  -5       32.83       30.94      8.46 o 
  -5   9  -5       40.84       35.17      7.67 o 
  -3   9  -5        9.28        6.86      5.13 o 
  -1   9  -5      130.13      147.31     13.22 o 
   1   9  -5       99.25      104.20     10.58 o 
   3   9  -5       58.12       47.34      9.52 o 
   5   9  -5      191.84      184.60     13.49 o 
   7   9  -5       91.83       93.09     10.05 o 
   9   9  -5      334.21      316.56     14.81 o 
  11   9  -5      107.52      112.66     11.64 o 
  13   9  -5       89.75       89.92      9.52 o 
  15   9  -5       15.02       23.27      7.93 o 
  17   9  -5      171.30      180.63     10.84 o 
  -2  10  -5       18.83       18.78     10.05 o 
   0  10  -5      114.81      123.24     11.90 o 
   2  10  -5      113.95      113.72     11.90 o 
   4  10  -5      294.16      305.72     16.13 o 
   6  10  -5       54.77       45.49     10.31 o 
   8  10  -5       38.71       44.43      9.79 o 
  10  10  -5      245.26      261.56     14.81 o 
  12  10  -5       74.33       66.65     10.05 o 
 -12   0  -4      179.27      177.98      8.46 o 
 -10   0  -4      757.96      793.66     17.98 o 
  -8   0  -4      611.21      629.69     15.07 o 
  -6   0  -4     3586.61     3607.30     69.82 o 
  -4   0  -4     4781.35     4771.74     91.50 o 
  -2   0  -4     5262.46     5535.25    103.93 o 
   0   0  -4     4117.92     4308.15     60.96 o 
   2   0  -4      738.06      803.40     17.45 o 
   4   0  -4     4256.13     4327.73     36.11 o 
   6   0  -4      931.10     1093.26     10.19 o 
   8   0  -4     5179.83     5081.92     42.64 o 
  10   0  -4      128.33      133.92      3.32 o 
  12   0  -4      538.95      505.46      5.72 o 
  14   0  -4      196.97      196.57      3.77 o 
  16   0  -4     1220.60     1122.04     11.40 o 
  18   0  -4     2684.65     2580.81     23.71 o 
  20   0  -4      934.09      834.26      9.43 o 
  22   0  -4       69.19       57.65      3.08 o 
  24   0  -4      287.33      286.16      5.65 o 
  26   0  -4      619.24      591.85      9.47 o 
  28   0  -4     1130.61     1160.44     19.70 o 
  30   0  -4     1137.72     1038.63     19.83 o 
  32   0  -4      192.76      187.93      6.65 o 
  34   0  -4       43.32       39.25      4.74 o 
  36   0  -4      369.81      388.43      8.83 o 
 -15   1  -4      322.10      298.05     10.58 o 
 -13   1  -4       75.45       66.50      4.20 o 
 -11   1  -4      458.22      477.42      9.14 o 
  -9   1  -4      913.52      931.53     14.48 o 
  -7   1  -4       18.36       22.21      3.05 o 
  -5   1  -4     1066.21     1078.76     16.27 o 
  -3   1  -4     3031.12     3266.38     44.41 o 
  -1   1  -4      325.69      355.97      7.48 o 
   1   1  -4       44.31       38.18      2.29 o 
   3   1  -4     1430.56     1524.26     14.35 o 
   5   1  -4       14.06        8.29      1.40 o 
   7   1  -4       12.15       14.15      1.18 o 
   9   1  -4     2118.83     2025.48     13.99 o 
  11   1  -4      974.36      989.86      7.01 o 
  13   1  -4      818.16      825.48      6.80 o 
  15   1  -4     1800.96     1734.74     11.10 o 
  17   1  -4     1351.39     1287.78      9.10 o 
  19   1  -4      459.81      400.78      4.26 o 
  21   1  -4      174.70      154.25      3.16 o 
  23   1  -4       21.82       22.96      2.02 o 
  25   1  -4      122.18      108.09      3.39 o 
  27   1  -4      155.04      140.13      3.95 o 
  29   1  -4      326.28      299.49      5.34 o 
  31   1  -4      308.88      317.86      7.79 o 
  33   1  -4      155.55      165.26      4.64 o 
  35   1  -4       91.05      113.52      6.00 o 
 -16   2  -4      242.51      202.58      9.26 o 
 -14   2  -4       64.46       82.35      6.48 o 
 -12   2  -4      917.30      885.23     14.28 o 
 -10   2  -4     1144.49     1146.57     13.21 o 
  -8   2  -4     1361.13     1329.30     14.70 o 
  -6   2  -4      422.06      475.19      9.06 o 
  -4   2  -4      244.00      250.53     11.37 o 
  -2   2  -4      899.55      959.82     12.47 o 
   0   2  -4      115.92      110.96      4.71 o 
   2   2  -4     1279.83     1377.71     14.38 o 
   4   2  -4      937.54      979.76      9.04 o 
   6   2  -4     1250.21     1304.73      9.94 o 
   8   2  -4      727.25      739.79     10.24 o 
  10   2  -4     4330.31     4427.70     35.04 o 
  12   2  -4      558.78      514.09     10.18 o 
  14   2  -4     1153.81     1134.66     10.06 o 
  16   2  -4       40.52       37.65      2.13 o 
  18   2  -4      760.75      717.95      6.86 o 
  20   2  -4      924.72      846.50      8.42 o 
  22   2  -4       47.75       28.74      2.53 o 
  24   2  -4      145.02      126.39      4.04 o 
  26   2  -4      206.13      219.94      4.34 o 
  28   2  -4      383.10      350.15      6.10 o 
  30   2  -4       47.46       49.33      3.34 o 
  32   2  -4       59.22       72.37      7.00 o 
  34   2  -4      156.27      150.18      5.18 o 
  36   2  -4       68.10       69.32      4.26 o 
 -17   3  -4       48.28       39.41      7.41 o 
 -15   3  -4      115.46      129.32     10.31 o 
 -13   3  -4      134.92      132.79      5.82 o 
 -11   3  -4      999.73      989.04     14.23 o 
  -9   3  -4      154.39      176.59      4.53 o 
  -7   3  -4      560.49      588.00      7.75 o 
  -5   3  -4      389.93      405.74      5.42 o 
  -3   3  -4      720.16      777.41      8.41 o 
  -1   3  -4     1710.46     1805.53     21.78 o 
   1   3  -4     2289.71     2454.29     29.05 o 
   3   3  -4       59.65       60.06      2.14 o 
   5   3  -4     1114.53     1139.44      8.41 o 
   7   3  -4       87.58       73.41      2.50 o 
   9   3  -4       84.85       83.77      2.75 o 
  11   3  -4     2245.13     2277.02     17.67 o 
  13   3  -4      291.86      253.03      3.57 o 
  15   3  -4      131.57      126.94      4.66 o 
  17   3  -4      111.46       98.71      4.04 o 
  19   3  -4      186.16      168.32      4.51 o 
  21   3  -4      266.70      258.11      6.19 o 
  23   3  -4       49.54       48.12      3.87 o 
  25   3  -4       86.61      100.96      5.42 o 
  27   3  -4      176.52      173.75     16.93 o 
  29   3  -4        0.69       -0.87      4.58 o 
  31   3  -4      228.22      227.94      7.55 o 
  33   3  -4        3.34        4.18      3.20 o 
  35   3  -4      448.43      491.12      7.81 o 
 -18   4  -4       38.80       39.14      8.20 o 
 -16   4  -4       25.87       30.41      7.67 o 
 -14   4  -4      155.72      133.82     11.11 o 
 -12   4  -4      512.45      551.14     16.66 o 
 -10   4  -4      471.22      463.08     14.81 o 
  -8   4  -4      558.38      544.94      9.43 o 
  -6   4  -4      161.74      172.61      5.92 o 
  -4   4  -4      166.24      164.72      5.60 o 
  -2   4  -4      108.87      124.52      5.05 o 
   0   4  -4      536.38      527.03      8.51 o 
   2   4  -4      586.83      637.88      8.13 o 
   4   4  -4      832.76      900.17     10.15 o 
   6   4  -4      768.37      793.66     14.20 o 
   8   4  -4     2010.17     2145.41     22.92 o 
  10   4  -4      830.88      814.00     10.56 o 
  12   4  -4      105.86       97.99      4.16 o 
  14   4  -4     1187.05     1146.71     11.28 o 
  16   4  -4      592.54      538.93      7.26 o 
  18   4  -4      539.55      472.16      7.32 o 
  20   4  -4      228.59      204.35      6.38 o 
  22   4  -4      254.02      229.29      5.18 o 
  24   4  -4      147.54      153.38      5.60 o 
  26   4  -4       19.24       20.17      8.06 o 
  28   4  -4        0.47       -1.35      5.42 o 
  30   4  -4      103.55      110.79      6.55 o 
  32   4  -4        6.80       11.90      5.42 o 
  34   4  -4      595.83      624.00      8.82 o 
 -19   5  -4      325.53      358.61     15.87 o 
 -17   5  -4       85.73       76.17      9.52 o 
 -15   5  -4      127.08      131.44     11.90 o 
 -13   5  -4       61.56       66.91      8.46 o 
 -11   5  -4      183.76      160.02     12.96 o 
  -9   5  -4     1162.71     1118.19     19.88 o 
  -7   5  -4      815.91      800.56     12.16 o 
  -5   5  -4      579.70      576.76      9.65 o 
  -3   5  -4       40.59       38.19      3.68 o 
  -1   5  -4     1003.41     1027.48     14.16 o 
   1   5  -4      362.58      374.30      6.00 o 
   3   5  -4       55.35       53.73      3.75 o 
   5   5  -4      829.37      826.77     14.87 o 
   7   5  -4      888.77      888.64     16.04 o 
   9   5  -4      671.58      705.17     17.06 o 
  11   5  -4      450.20      440.16     10.80 o 
  13   5  -4      223.27      221.90      6.14 o 
  15   5  -4      245.30      219.02      5.51 o 
  17   5  -4      574.99      515.38      9.97 o 
  19   5  -4      245.35      217.66      9.54 o 
  21   5  -4      141.92      133.30      5.97 o 
  23   5  -4       64.04       66.85      4.01 o 
  25   5  -4      154.37      158.69      5.80 o 
  27   5  -4       29.29       40.60      4.19 o 
  29   5  -4       22.94       20.87      4.80 o 
  31   5  -4      176.79      210.75      9.52 o 
  33   5  -4       40.22       53.11      6.45 o 
 -20   6  -4      248.01      258.12     15.07 o 
 -18   6  -4      664.83      679.94     21.42 o 
 -16   6  -4       70.34       67.17      9.52 o 
 -14   6  -4      269.93      281.13     13.75 o 
 -12   6  -4       20.95       22.74      7.93 o 
 -10   6  -4       92.46       76.73      6.33 o 
  -8   6  -4      385.03      373.29     10.62 o 
  -6   6  -4      410.08      406.30      8.54 o 
  -4   6  -4      521.60      519.36      9.44 o 
  -2   6  -4       82.75       77.25      4.33 o 
   0   6  -4      256.70      249.07      6.75 o 
   2   6  -4       28.17       26.94      3.43 o 
   4   6  -4      329.01      303.68      9.56 o 
   6   6  -4     1838.34     1840.36     29.06 o 
   8   6  -4      981.28      952.35     17.47 o 
  10   6  -4      517.25      494.83     11.62 o 
  12   6  -4       16.43       11.83      4.77 o 
  14   6  -4       72.60       71.93      6.88 o 
  16   6  -4      174.55      163.64      6.54 o 
  18   6  -4       94.31       83.04      8.20 o 
  26   6  -4      135.09      143.08     10.05 o 
  28   6  -4       82.02       89.12      9.26 o 
  30   6  -4       65.72       86.74     10.05 o 
 -19   7  -4       33.46       35.97     10.05 o 
 -17   7  -4        5.75        8.20      8.99 o 
 -15   7  -4      152.81      172.43     13.22 o 
 -13   7  -4       97.19       86.48     10.05 o 
 -11   7  -4      104.23       93.62      9.52 o 
  -9   7  -4      327.03      315.77     14.02 o 
  -7   7  -4       92.17      103.67     10.31 o 
  -5   7  -4      145.84      138.55      7.56 o 
  -3   7  -4       30.09       29.79      4.15 o 
  -1   7  -4      186.95      185.67      6.63 o 
   1   7  -4       74.31       77.47      4.65 o 
   3   7  -4      274.92      273.79      9.64 o 
   5   7  -4       75.66       59.87      5.61 o 
   7   7  -4      317.32      311.07     10.02 o 
   9   7  -4        8.46        3.60      4.95 o 
  11   7  -4       33.47       28.83      7.14 o 
  13   7  -4       55.09       64.00      7.41 o 
  15   7  -4      221.75      235.20      7.85 o 
  17   7  -4       40.03       41.79      6.08 o 
  27   7  -4       51.12       57.12      9.26 o 
 -18   8  -4      105.42      102.08     11.90 o 
 -16   8  -4       99.00      112.66     11.64 o 
 -14   8  -4       28.49       32.53      9.52 o 
 -12   8  -4      256.31      255.74     14.28 o 
 -10   8  -4       90.03       86.74      9.52 o 
  -8   8  -4        5.87       -3.97      7.67 o 
  -6   8  -4        8.67       11.90      7.14 o 
  -4   8  -4      362.19      370.74     10.16 o 
  -2   8  -4       66.59       66.75      6.08 o 
   0   8  -4      179.19      182.32      7.14 o 
   2   8  -4       59.96       60.30      8.73 o 
   4   8  -4      322.28      293.56     13.49 o 
   6   8  -4       37.98       44.17      8.20 o 
   8   8  -4      604.11      590.81     18.25 o 
  10   8  -4        3.66        2.91      7.14 o 
  12   8  -4      136.78      138.32     10.84 o 
  14   8  -4      213.19      217.13     11.64 o 
  16   8  -4       72.65       52.36      7.41 o 
 -13   9  -4        1.04        0.53      9.26 o 
 -11   9  -4       22.29       21.69      9.26 o 
  -9   9  -4       10.68       19.57      8.46 o 
  -7   9  -4      126.04      124.03     11.90 o 
  -5   9  -4       83.96       87.80      8.20 o 
  -3   9  -4       20.81       21.42      5.13 o 
  -1   9  -4       35.37       34.38      8.99 o 
   1   9  -4        4.31       10.58      8.46 o 
   3   9  -4       89.64       76.96      9.79 o 
   5   9  -4       34.99       34.12      8.73 o 
   7   9  -4       35.10       29.88      8.73 o 
   9   9  -4      313.72      324.76     14.81 o 
  11   9  -4      112.83      123.77     11.37 o 
  13   9  -4       37.44       29.88      8.20 o 
  15   9  -4       72.54       96.53      8.99 o 
  17   9  -4      282.54      268.43     11.90 o 
  -8  10  -4       27.03       34.12      8.46 o 
  -6  10  -4       29.89       35.70      7.67 o 
  -2  10  -4      139.07      150.48     13.49 o 
   0  10  -4      123.93      154.18     13.49 o 
   2  10  -4      508.49      545.33     19.31 o 
   4  10  -4        8.88       20.63      9.52 o 
   6  10  -4      124.50      139.90     12.96 o 
   8  10  -4       16.57       24.60      9.26 o 
  10  10  -4       44.18       51.04      9.52 o 
  12  10  -4       76.11       84.36     10.05 o 
  14  10  -4      121.89      121.65     11.64 o 
 -15   1  -3      175.00      169.26      8.73 o 
 -13   1  -3      213.72      206.87      7.01 o 
 -11   1  -3      368.08      378.87      9.26 o 
  -9   1  -3      433.74      448.80      7.83 o 
  -7   1  -3      694.80      752.12     11.58 o 
  -5   1  -3     6421.23     6990.59     92.75 o 
  -3   1  -3     1938.48     1978.89     27.21 o 
  -1   1  -3     3929.58     4132.45     54.89 o 
   1   1  -3     2670.49     2701.56     22.44 o 
   3   1  -3      548.16      591.36      4.99 o 
   5   1  -3     3619.53     3613.69     24.12 o 
   7   1  -3      446.57      424.39      3.96 o 
   9   1  -3     3724.21     3747.26    104.82 o 
  11   1  -3      697.77      682.55      6.07 o 
  13   1  -3      417.92      429.44      4.38 o 
  15   1  -3      830.10      911.72     10.04 o 
  17   1  -3      220.95      207.61      3.44 o 
  19   1  -3      352.41      358.07      4.44 o 
  21   1  -3       92.80       87.60      2.49 o 
  23   1  -3      168.23      152.57      3.57 o 
  25   1  -3      961.89      843.98      6.96 o 
  27   1  -3      465.30      437.68      5.46 o 
  29   1  -3       48.49       38.28      2.61 o 
  31   1  -3       86.83       85.81      4.07 o 
  33   1  -3      181.69      194.72      5.34 o 
  35   1  -3      235.99      260.62      9.07 o 
 -16   2  -3      754.04      695.28     11.41 o 
 -14   2  -3      334.67      327.51      7.34 o 
 -12   2  -3      207.70      226.52      6.35 o 
 -10   2  -3      513.96      594.69      9.40 o 
  -8   2  -3       66.26       61.80      3.60 o 
  -6   2  -3      655.88      663.94      7.93 o 
  -4   2  -3     1469.42     1555.60     22.15 o 
  -2   2  -3     1439.30     1533.74     18.38 o 
   0   2  -3      705.66      761.72     10.21 o 
   2   2  -3      464.67      478.82      5.22 o 
   4   2  -3     1006.27      998.81      7.38 o 
   6   2  -3      264.76      264.58      3.39 o 
   8   2  -3     3381.76     3462.61     25.47 o 
  10   2  -3     2027.99     2071.55     13.85 o 
  12   2  -3     3170.00     3373.92     23.22 o 
  14   2  -3       56.76       39.96      1.83 o 
  16   2  -3      372.50      333.47      4.32 o 
  18   2  -3      121.14       92.77      2.65 o 
  20   2  -3      136.74      110.54      3.04 o 
  22   2  -3      297.77      318.75      4.66 o 
  24   2  -3      997.51      966.12      8.70 o 
  26   2  -3      116.39      125.85      5.80 o 
  28   2  -3        0.96        3.26      2.33 o 
  30   2  -3       41.22       39.84      2.87 o 
  32   2  -3      115.96       98.21      4.01 o 
  34   2  -3       53.74       59.07      3.59 o 
  36   2  -3      126.86      155.36      8.51 o 
 -17   3  -3      334.04      322.82      8.00 o 
 -15   3  -3      173.31      159.44      6.15 o 
 -13   3  -3      335.83      324.70      7.23 o 
 -11   3  -3     1088.42     1125.71     15.63 o 
  -9   3  -3      107.00      105.66      8.07 o 
  -7   3  -3      216.10      206.51      4.05 o 
  -5   3  -3       83.01       85.72      2.81 o 
  -3   3  -3      431.52      458.01      7.40 o 
  -1   3  -3     3193.77     3325.78     38.25 o 
   1   3  -3       55.48       42.75      2.82 o 
   3   3  -3      290.83      293.88      4.61 o 
   5   3  -3      621.98      698.66      6.45 o 
   7   3  -3      907.78      995.05      8.12 o 
   9   3  -3     2079.69     2135.28     14.59 o 
  11   3  -3       68.58       79.52      2.63 o 
  13   3  -3      372.08      342.73      3.85 o 
  15   3  -3       63.57       61.30      2.44 o 
  17   3  -3     1077.94     1042.08     11.09 o 
  19   3  -3      292.60      264.40      4.28 o 
  21   3  -3      228.08      188.67      5.11 o 
  23   3  -3      258.57      222.08      5.06 o 
  25   3  -3      364.87      341.14      6.80 o 
  27   3  -3        2.54        3.39      3.45 o 
  29   3  -3       61.73       67.97      4.37 o 
  31   3  -3      118.48      126.67      6.64 o 
  33   3  -3      169.88      184.49      8.60 o 
  35   3  -3      392.35      430.11     10.94 o 
 -18   4  -3       76.34       83.57      8.46 o 
 -16   4  -3     1278.78     1287.42     28.83 o 
 -14   4  -3     1402.21     1400.79     19.19 o 
 -12   4  -3      147.13      143.26      5.44 o 
 -10   4  -3      240.21      235.90     11.37 o 
  -8   4  -3      549.51      588.25     10.80 o 
  -6   4  -3      288.00      284.08      7.55 o 
  -4   4  -3      587.78      634.23      9.56 o 
  -2   4  -3      802.25      761.96     10.69 o 
   0   4  -3      786.18      864.51     11.70 o 
   2   4  -3     1057.50     1088.15     16.49 o 
   4   4  -3      357.43      355.92      5.00 o 
   6   4  -3      479.04      490.03      6.36 o 
   8   4  -3      102.37       99.27      3.28 o 
  10   4  -3     2022.32     2059.75     18.17 o 
  12   4  -3     1165.35     1213.80     11.61 o 
  14   4  -3      276.04      242.51     10.53 o 
  16   4  -3      415.13      418.88      6.44 o 
  18   4  -3       41.47       37.66      3.17 o 
  20   4  -3        4.42        6.89      3.93 o 
  22   4  -3      461.69      399.62      6.22 o 
  24   4  -3      104.38       94.30      4.27 o 
  26   4  -3      110.43      115.68      4.93 o 
  28   4  -3      253.20      281.00     10.69 o 
  30   4  -3      181.47      190.82      6.51 o 
  32   4  -3      383.28      416.58      8.44 o 
  34   4  -3       88.92      102.14     16.40 o 
 -19   5  -3      135.89      136.99     12.43 o 
 -17   5  -3      293.16      279.01     13.75 o 
 -15   5  -3      342.04      343.54     14.02 o 
 -13   5  -3      192.06      189.89     11.90 o 
 -11   5  -3      322.25      305.19     12.96 o 
  -9   5  -3      906.23      958.38     17.21 o 
  -7   5  -3      313.90      323.92      7.20 o 
  -5   5  -3      289.14      282.08      7.46 o 
  -3   5  -3      262.73      256.84      6.14 o 
  -1   5  -3      264.52      280.67      6.33 o 
   1   5  -3      370.32      370.06      6.85 o 
   3   5  -3      227.16      222.12      5.21 o 
   5   5  -3      266.22      266.47      7.98 o 
   7   5  -3      139.73      121.59      6.70 o 
   9   5  -3      245.30      235.73      7.94 o 
  11   5  -3       63.78       67.48      3.46 o 
  13   5  -3     1226.26     1177.10     15.63 o 
  15   5  -3      682.41      639.96      7.19 o 
  17   5  -3      427.53      391.33      6.59 o 
  19   5  -3      220.25      202.73      6.08 o 
  21   5  -3      569.00      557.17      8.33 o 
  23   5  -3      203.69      192.37      5.90 o 
  25   5  -3       18.03       24.74      3.80 o 
  27   5  -3       12.13       17.29      4.45 o 
  29   5  -3      291.30      321.71      7.52 o 
  31   5  -3      204.41      244.74      7.31 o 
  33   5  -3       18.22       22.83      6.17 o 
 -20   6  -3       21.67       23.27      8.99 o 
 -18   6  -3       22.45       23.27      8.46 o 
 -16   6  -3      223.17      223.47     13.22 o 
 -14   6  -3       44.88       43.64      8.20 o 
 -12   6  -3      515.94      497.91     13.88 o 
 -10   6  -3      470.68      441.77     11.18 o 
  -8   6  -3     1146.21     1116.20     19.30 o 
  -6   6  -3      401.23      395.51      7.67 o 
  -4   6  -3      668.42      662.26      8.99 o 
  -2   6  -3       16.76       15.59      2.52 o 
   0   6  -3      261.29      250.90      6.32 o 
   2   6  -3     2865.89     2928.02     34.12 o 
   4   6  -3     1578.59     1475.97     23.96 o 
   6   6  -3      656.06      609.61     12.68 o 
   8   6  -3      682.52      653.83     13.21 o 
  10   6  -3      191.14      160.82      7.75 o 
  12   6  -3      451.08      465.46     14.02 o 
  14   6  -3      195.02      173.78      7.67 o 
  16   6  -3       17.26       18.91      2.85 o 
  18   6  -3      256.01      280.55      7.24 o 
  20   6  -3       25.76       25.30      4.25 o 
  22   6  -3       44.23       38.35      6.08 o 
  24   6  -3       66.91       72.41      5.27 o 
  26   6  -3       40.51       35.29      5.08 o 
  28   6  -3      385.26      440.49     16.93 o 
  30   6  -3      112.52      136.61      7.29 o 
 -23   7  -3       46.42       42.84     10.58 o 
 -21   7  -3      117.42      110.02     11.64 o 
 -19   7  -3       10.96       10.58      9.26 o 
 -15   7  -3      182.41      184.60     12.96 o 
 -13   7  -3      224.10      208.13     12.96 o 
 -11   7  -3      274.13      256.53     13.22 o 
  -9   7  -3       71.85       63.21      8.20 o 
  -7   7  -3      266.53      255.21     12.17 o 
  -5   7  -3     1270.83     1250.00     20.29 o 
  -3   7  -3      143.82      134.82      6.09 o 
  -1   7  -3      414.17      398.44      7.89 o 
   1   7  -3      498.62      485.75      8.48 o 
   3   7  -3     1025.75      973.47     17.55 o 
   5   7  -3      357.07      350.45      9.89 o 
   7   7  -3       23.62       19.92      4.77 o 
   9   7  -3      127.48      118.48     10.05 o 
  11   7  -3       49.26       60.03      7.14 o 
  13   7  -3      394.88      372.98      9.26 o 
  15   7  -3       79.84       79.53      5.95 o 
  17   7  -3      189.42      178.25     10.58 o 
  27   7  -3      382.37      444.57     16.13 o 
  29   7  -3       48.08       42.58      9.26 o 
 -20   8  -3        3.27        9.52     10.05 o 
 -18   8  -3      152.88      161.59     14.28 o 
 -16   8  -3       26.64       24.07      9.52 o 
 -14   8  -3       71.77       88.33     10.05 o 
 -12   8  -3      198.02      199.41     14.02 o 
 -10   8  -3       74.12       80.66      9.26 o 
  -8   8  -3       27.54       28.83      7.67 o 
  -6   8  -3       12.45       12.43      6.88 o 
  -4   8  -3      102.00      112.12      8.99 o 
  -2   8  -3     1016.82     1020.67     17.24 o 
   0   8  -3       98.64      111.34     10.84 o 
   2   8  -3       47.49       56.07      7.93 o 
   4   8  -3       81.64       80.13      8.46 o 
   6   8  -3       11.71        7.41      7.14 o 
   8   8  -3      115.59      116.63     10.58 o 
  10   8  -3        9.53       16.66      7.14 o 
  12   8  -3       29.72       27.77      7.14 o 
  14   8  -3       44.00       49.45      7.41 o 
  16   8  -3       22.20       14.02      6.35 o 
  26   8  -3       97.10      105.26     10.31 o 
 -17   9  -3       66.57       66.91     11.11 o 
 -15   9  -3        1.57       -3.44      9.52 o 
 -13   9  -3       24.65       32.00      9.52 o 
 -11   9  -3       23.84       22.74      8.73 o 
  -9   9  -3       54.16       53.16      8.73 o 
  -7   9  -3       82.35       88.86      8.73 o 
  -5   9  -3      164.63      171.90     10.84 o 
  -3   9  -3      246.79      242.25      8.38 o 
  -1   9  -3       86.07       98.12      9.79 o 
   1   9  -3      122.52      119.01     11.64 o 
   3   9  -3      143.47      157.62     11.90 o 
   5   9  -3      172.66      177.46     12.43 o 
   7   9  -3       34.47       30.15      8.20 o 
   9   9  -3       19.58       15.34      7.93 o 
  11   9  -3       41.84       39.14      8.20 o 
  13   9  -3        7.54       -3.70      7.14 o 
  15   9  -3       56.66       52.63      7.93 o 
  17   9  -3      168.51      165.56     10.05 o 
 -10  10  -3       38.12       42.31      8.99 o 
  -8  10  -3       65.02       67.70      8.73 o 
  -6  10  -3       24.67       25.39      7.14 o 
  -2  10  -3       97.59      102.88     10.84 o 
   0  10  -3       34.28       42.58      9.52 o 
   2  10  -3        7.81        9.26      8.99 o 
   4  10  -3       10.15       11.64      8.99 o 
   6  10  -3      245.17      258.91     14.28 o 
   8  10  -3      228.42      286.68     14.55 o 
  10  10  -3      218.01      215.54     13.49 o 
  12  10  -3      202.43      214.22     12.96 o 
  14  10  -3       63.79       80.40      9.26 o 
  16  10  -3       26.44       39.41      7.93 o 
 -16   0  -2      407.91      403.84     11.37 o 
 -14   0  -2     1289.41     1357.50     24.07 o 
 -12   0  -2      492.59      467.31     10.84 o 
  -6   0  -2     1910.00     1936.41     36.50 o 
  -4   0  -2    15153.62    14975.42    201.26 o 
  -2   0  -2     6686.96     6824.78    128.53 o 
   0   0  -2    15228.14    14541.18    143.53 o 
   2   0  -2     4184.00     4136.04     37.16 o 
   4   0  -2     7390.56     6790.53     76.52 o 
   6   0  -2     6623.05     6261.19     50.03 o 
   8   0  -2     3190.86     3177.72     27.60 o 
  10   0  -2     5554.74     5614.60     47.95 o 
  12   0  -2     1050.12     1150.20     10.84 o 
  14   0  -2      571.93      509.56      7.53 o 
  16   0  -2     4231.98     4347.94     39.18 o 
  18   0  -2      307.33      290.38      4.45 o 
  20   0  -2       70.17       51.49      2.71 o 
  22   0  -2      647.52      628.13      7.45 o 
  24   0  -2      551.78      556.74      7.66 o 
  26   0  -2     1030.02      925.23     11.93 o 
  28   0  -2      228.81      201.19     12.83 o 
  30   0  -2       10.52        7.67      6.35 o 
  32   0  -2      293.74      302.02     12.43 o 
  34   0  -2      201.62      213.95     12.17 o 
  36   0  -2      560.86      556.96     16.66 o 
 -17   1  -2       53.28       62.15      6.08 o 
 -15   1  -2      698.86      720.49     10.84 o 
 -13   1  -2      567.05      577.72      7.63 o 
 -11   1  -2      813.10      846.61     23.54 o 
  -9   1  -2     1378.45     1408.62     18.14 o 
  -7   1  -2     1265.55     1365.48     17.46 o 
  -5   1  -2      775.24      817.20     16.93 o 
  -3   1  -2     6475.69     6418.53     85.64 o 
  -1   1  -2    14577.62    14619.16    192.52 o 
   1   1  -2     1482.46     1534.85     11.80 o 
   3   1  -2     3691.35     3655.72     24.30 o 
   5   1  -2     7942.72     7896.38     65.93 o 
   7   1  -2     1413.52     1447.14      9.84 o 
   9   1  -2     2653.45     2647.84     24.32 o 
  11   1  -2      704.85      623.48      6.82 o 
  13   1  -2     1389.56     1488.78     12.83 o 
  15   1  -2      106.52      110.44      2.37 o 
  17   1  -2      184.93      168.43      2.82 o 
  19   1  -2     1426.96     1411.54      9.94 o 
  21   1  -2     1710.10     1595.06     11.21 o 
  23   1  -2     1355.47     1311.98     11.16 o 
  25   1  -2      513.79      490.96      5.68 o 
  27   1  -2       10.83        6.13      2.18 o 
  29   1  -2      632.42      621.11      7.86 o 
  31   1  -2      124.10      131.92      5.12 o 
  33   1  -2       65.59       65.09      7.80 o 
  35   1  -2      163.59      176.41      8.42 o 
 -18   2  -2      717.64      706.12     15.60 o 
 -16   2  -2      695.23      694.04     19.97 o 
 -14   2  -2     1183.89     1178.26     16.04 o 
 -12   2  -2      271.64      257.90      8.20 o 
 -10   2  -2      932.63      981.94     13.27 o 
  -8   2  -2      861.06      928.45     12.39 o 
  -6   2  -2      559.80      626.17      9.02 o 
  -4   2  -2     2774.40     2818.36     28.84 o 
  -2   2  -2      134.81      114.89      3.74 o 
   0   2  -2      148.72      151.70      3.87 o 
   2   2  -2     2508.65     2646.81     17.90 o 
   4   2  -2    13201.55    13321.26     83.20 o 
   6   2  -2     4685.39     4713.66     29.00 o 
   8   2  -2        8.11       18.60      1.23 o 
  10   2  -2      349.03      356.47      4.27 o 
  12   2  -2     1092.28     1176.34      8.92 o 
  14   2  -2       26.66       31.46      1.73 o 
  16   2  -2     1369.57     1475.25     10.98 o 
  18   2  -2      118.56      105.79      3.12 o 
  20   2  -2      273.02      287.20      4.21 o 
  22   2  -2     1028.34      913.35     11.83 o 
  24   2  -2      145.04      153.34      4.68 o 
  26   2  -2      143.36      144.03      6.77 o 
  28   2  -2       90.12       81.75      4.27 o 
  30   2  -2       96.79       95.23      5.68 o 
  32   2  -2       67.24       68.79      4.62 o 
  34   2  -2       13.61        9.83      5.14 o 
 -19   3  -2      296.30      311.54     10.58 o 
 -17   3  -2      660.45      685.05     11.36 o 
 -15   3  -2     1519.57     1580.42     20.83 o 
 -13   3  -2       39.45       38.57      3.49 o 
 -11   3  -2     1778.41     1840.92     23.51 o 
  -9   3  -2      581.79      601.27      9.08 o 
  -7   3  -2      135.78      153.43      4.63 o 
  -5   3  -2     1127.92     1313.16     18.88 o 
  -3   3  -2     2297.74     2516.59     33.02 o 
  -1   3  -2      455.16      502.28      6.03 o 
   1   3  -2     1139.15     1228.07     18.35 o 
   3   3  -2     2862.09     2952.79     28.87 o 
   5   3  -2     1086.58     1062.71     16.75 o 
   7   3  -2      277.37      275.88      5.22 o 
   9   3  -2     3439.41     3796.65     38.62 o 
  11   3  -2     1037.02     1070.46      8.76 o 
  13   3  -2      479.27      474.88      6.16 o 
  15   3  -2     1232.24     1157.62     11.92 o 
  17   3  -2     1082.85     1091.28     11.58 o 
  19   3  -2      632.15      584.22      6.86 o 
  21   3  -2      287.03      251.90      5.15 o 
  23   3  -2       57.03       51.91      3.19 o 
  25   3  -2      156.27      142.11      5.44 o 
  27   3  -2       52.77       57.75      4.12 o 
  29   3  -2       44.66       35.34      4.02 o 
  31   3  -2      135.71      125.08      5.29 o 
  33   3  -2       22.41       19.58      4.42 o 
  35   3  -2       11.09       12.72      5.60 o 
 -18   4  -2      528.38      517.03     15.87 o 
 -16   4  -2      417.91      418.84      8.64 o 
 -14   4  -2      721.88      688.93     18.25 o 
 -12   4  -2     2564.97     2589.90     52.10 o 
 -10   4  -2       58.34       65.59      6.35 o 
  -8   4  -2      541.61      528.33     16.66 o 
  -6   4  -2      447.13      512.10      7.97 o 
  -4   4  -2     1273.13     1336.51     22.54 o 
  -2   4  -2      153.14      150.39      4.68 o 
   0   4  -2      694.35      771.90     14.51 o 
   2   4  -2      796.84      834.84     10.89 o 
   4   4  -2      641.70      722.19     12.49 o 
   6   4  -2      237.52      232.13      7.80 o 
   8   4  -2      201.37      224.15      6.73 o 
  10   4  -2       70.55       94.72      4.77 o 
  12   4  -2      145.68      177.76      4.52 o 
  14   4  -2      102.97      109.64      4.09 o 
  16   4  -2      462.49      439.17      6.58 o 
  18   4  -2      702.38      598.31     10.83 o 
  20   4  -2      556.70      511.19      6.66 o 
  22   4  -2      179.26      186.90      4.87 o 
  24   4  -2       61.25       65.66      3.55 o 
  26   4  -2       65.94       73.64      4.27 o 
  28   4  -2      236.47      254.98      6.81 o 
  30   4  -2       19.32       18.83      4.16 o 
  32   4  -2        8.95        8.42      5.60 o 
  34   4  -2      220.77      207.68     10.99 o 
 -19   5  -2       45.38       44.43      8.20 o 
 -17   5  -2      565.95      568.60     17.45 o 
 -15   5  -2      144.02      139.37     10.84 o 
 -13   5  -2      709.18      701.36     19.04 o 
 -11   5  -2     1056.60      987.51     23.80 o 
  -9   5  -2      281.90      304.85      9.92 o 
  -7   5  -2       30.92       27.66      3.29 o 
  -5   5  -2      859.92      876.34     10.49 o 
  -3   5  -2     1250.11     1308.15     14.32 o 
  -1   5  -2      240.60      278.95      4.78 o 
   1   5  -2      651.82      721.65      9.98 o 
   3   5  -2      982.43     1003.46     16.70 o 
   5   5  -2      125.48      125.34      6.08 o 
   7   5  -2      436.52      463.57      9.97 o 
   9   5  -2     1075.42     1037.76     23.27 o 
  11   5  -2      141.03      140.96      8.46 o 
  13   5  -2      122.15      132.65      6.08 o 
  15   5  -2      118.89       90.71      7.14 o 
  17   5  -2      677.03      588.11     17.06 o 
  19   5  -2      789.62      765.03     10.49 o 
  21   5  -2       24.08       15.46      3.52 o 
  23   5  -2      109.04      103.99      4.10 o 
  25   5  -2       40.96       44.28      4.40 o 
  27   5  -2      105.51      123.96      5.19 o 
  29   5  -2      216.33      229.80      7.05 o 
  31   5  -2       27.87       33.46      5.61 o 
 -22   6  -2       82.66       86.48     10.31 o 
 -20   6  -2      145.41      132.23     12.43 o 
 -18   6  -2       31.44       34.38      8.46 o 
 -16   6  -2       69.37       72.20      8.73 o 
 -14   6  -2      745.39      719.76     16.13 o 
 -12   6  -2      100.48       83.44      4.83 o 
 -10   6  -2     1908.18     1953.22     25.04 o 
  -8   6  -2      352.34      365.45      7.78 o 
  -6   6  -2       99.95       95.38      4.52 o 
  -4   6  -2      100.19      100.30      4.10 o 
  -2   6  -2      203.74      195.14      4.45 o 
   0   6  -2      624.08      615.37      9.52 o 
   2   6  -2      268.07      239.07      7.80 o 
   4   6  -2      236.51      238.88      7.93 o 
   6   6  -2       54.41       55.91      4.58 o 
   8   6  -2      601.21      606.95     16.66 o 
  10   6  -2      317.90      286.42     11.64 o 
  12   6  -2      463.87      445.30      9.03 o 
  14   6  -2     1055.71     1024.92     15.20 o 
  16   6  -2      212.78      200.73      9.52 o 
  18   6  -2      175.87      157.78      6.21 o 
  20   6  -2      260.18      277.69      7.54 o 
  22   6  -2       64.59       70.55      6.61 o 
  24   6  -2       74.40       83.65      5.50 o 
  26   6  -2        0.18        3.05      4.74 o 
  28   6  -2      138.56      142.73      7.91 o 
  30   6  -2       82.37      100.88      6.62 o 
 -23   7  -2       12.09        6.08      9.52 o 
 -21   7  -2       10.31       10.05      9.26 o 
 -19   7  -2      178.83      173.75     13.75 o 
 -17   7  -2        2.42        2.12      8.20 o 
 -15   7  -2       35.36       38.35      8.73 o 
 -13   7  -2      230.48      228.50     12.69 o 
 -11   7  -2      508.44      505.66     16.66 o 
  -9   7  -2      114.13      104.99      8.73 o 
  -7   7  -2      373.16      340.90     13.49 o 
  -5   7  -2       69.18       65.46      5.12 o 
  -3   7  -2        9.59       12.18      3.47 o 
  -1   7  -2      425.57      413.57      7.88 o 
   1   7  -2      177.75      162.40      7.18 o 
   3   7  -2      373.66      362.30      9.63 o 
   5   7  -2      702.36      663.33     13.26 o 
   7   7  -2      146.21      139.64     10.05 o 
   9   7  -2      176.29      162.65     10.31 o 
  11   7  -2       74.19       70.88      7.14 o 
  13   7  -2      128.35      112.91     13.22 o 
  15   7  -2      146.96      140.28      6.36 o 
  17   7  -2      219.30      224.27     10.31 o 
  19   7  -2      145.47      128.27      8.46 o 
  21   7  -2      129.92      125.89      8.73 o 
  23   7  -2       81.86       87.80      7.41 o 
  25   7  -2       29.93       37.40      5.27 o 
  27   7  -2        0.23       -1.18      5.08 o 
 -22   8  -2       35.74       31.21     10.58 o 
 -20   8  -2       92.32       98.12     11.37 o 
 -18   8  -2       62.66       72.99     10.31 o 
 -16   8  -2       39.44       32.53      9.52 o 
 -14   8  -2      203.67      204.70     14.28 o 
 -12   8  -2       87.72       93.09      9.52 o 
 -10   8  -2       54.91       51.57      8.46 o 
  -8   8  -2      789.23      781.23     21.16 o 
  -6   8  -2       44.93       43.37      7.14 o 
  -4   8  -2      192.73      184.22      7.98 o 
  -2   8  -2      261.59      255.62     12.43 o 
   0   8  -2     1098.57     1147.25     27.77 o 
   2   8  -2       72.16       63.74      8.20 o 
   4   8  -2        0.56        0.26      6.88 o 
   6   8  -2      213.08      208.40     11.64 o 
   8   8  -2      188.44      173.75     11.37 o 
  10   8  -2       56.94       60.30      7.67 o 
  12   8  -2      252.02      255.47     11.90 o 
  14   8  -2       95.34       89.12      9.26 o 
  16   8  -2      307.26      322.65     11.64 o 
  26   8  -2      147.72      147.31     11.11 o 
 -19   9  -2       81.26       94.41     12.17 o 
 -17   9  -2       34.22       34.38     10.58 o 
 -15   9  -2      162.27      192.79     15.07 o 
 -13   9  -2      216.06      235.37     14.55 o 
 -11   9  -2       29.09       24.86      8.20 o 
  -9   9  -2       27.64       26.45      7.93 o 
  -7   9  -2      284.12      276.89     12.96 o 
  -5   9  -2       72.59       82.51      7.67 o 
  -3   9  -2        8.58        6.68      4.60 o 
  -1   9  -2       24.73       22.22      8.46 o 
   1   9  -2      107.69      112.13     10.05 o 
   3   9  -2      239.96      262.35     13.49 o 
   5   9  -2       18.65       15.07      7.93 o 
   7   9  -2       12.48       15.34      7.93 o 
   9   9  -2       92.15      104.73      9.52 o 
  11   9  -2      308.63      315.24     13.75 o 
  13   9  -2       70.64       78.28      8.46 o 
  15   9  -2      407.57      441.39     14.55 o 
  17   9  -2      101.22      112.66      8.99 o 
 -14  10  -2       73.26       62.41     10.31 o 
 -12  10  -2       45.41       35.17      9.26 o 
 -10  10  -2      104.32      121.12     12.43 o 
  -8  10  -2       27.23       19.31      7.41 o 
  -4  10  -2       26.67       18.51      9.26 o 
  -2  10  -2      113.80      124.56     12.96 o 
   0  10  -2      190.55      195.70     13.75 o 
   2  10  -2       66.20       71.41     10.05 o 
   4  10  -2       51.50       62.15      9.79 o 
   6  10  -2       79.83       98.38     10.31 o 
   8  10  -2       87.47      103.14     10.31 o 
  10  10  -2      413.39      416.53     16.40 o 
  12  10  -2      199.72      214.75     12.96 o 
  14  10  -2        0.02       10.05      7.67 o 
  16  10  -2        3.14       16.13      7.41 o 
  -3  11  -2      149.48      153.92     14.55 o 
  -1  11  -2      181.51      178.51     14.81 o 
   1  11  -2       52.71       56.07     10.58 o 
   3  11  -2      145.56      181.42     14.28 o 
   5  11  -2      118.96      129.32     12.17 o 
   7  11  -2       59.00       69.03     10.58 o 
 -17   1  -1     2405.54     2325.57     27.67 o 
 -15   1  -1      376.44      374.17      7.10 o 
 -13   1  -1     1053.67     1127.24     14.49 o 
 -11   1  -1       63.10       61.29      3.27 o 
  -9   1  -1     1456.24     1468.78     18.45 o 
  -7   1  -1     1914.50     1929.46     23.55 o 
  -5   1  -1     4199.51     4322.45     39.63 o 
  -3   1  -1     4455.79     4309.15     40.19 o 
  -1   1  -1     8505.99     8426.97     67.12 o 
   1   1  -1     1608.98     1592.69     10.31 o 
   3   1  -1    26139.06    26446.49    488.20 o 
   5   1  -1     7017.79     6763.48     43.97 o 
   7   1  -1       13.37       15.34      1.05 o 
   9   1  -1       97.42      103.80      3.23 o 
  11   1  -1     1105.86     1073.29      7.97 o 
  13   1  -1     6383.45     6839.52     41.27 o 
  15   1  -1      121.07      129.06      2.66 o 
  17   1  -1       10.41        8.34      1.56 o 
  19   1  -1      168.16      160.68      3.14 o 
  21   1  -1      733.26      734.23      7.89 o 
  23   1  -1      732.89      690.13      7.82 o 
  25   1  -1       17.26       17.74      3.31 o 
  27   1  -1       22.70       21.65      3.40 o 
  29   1  -1       38.86       39.72      3.81 o 
  31   1  -1        6.18        8.93      3.87 o 
  33   1  -1      217.36      248.20      8.60 o 
  35   1  -1       28.90       34.77      5.61 o 
 -18   2  -1      641.63      599.01     14.28 o 
 -16   2  -1      113.58      119.29      5.05 o 
 -14   2  -1     1458.19     1441.86     32.79 o 
 -12   2  -1      313.97      333.60      6.33 o 
 -10   2  -1      516.09      556.86      8.55 o 
  -8   2  -1       27.07       31.34      2.60 o 
  -6   2  -1     1073.41     1037.09     13.41 o 
  -4   2  -1       57.20       70.82      2.26 o 
  -2   2  -1     4693.42     4856.21     54.84 o 
   0   2  -1     3861.30     3944.07     38.62 o 
   2   2  -1     5624.27     5672.04     70.10 o 
   4   2  -1     7126.79     7284.72     64.58 o 
   6   2  -1     7128.00     7464.86     66.38 o 
   8   2  -1      839.32      864.12      8.14 o 
  10   2  -1     2906.30     3034.53     62.41 o 
  12   2  -1      252.91      268.94      4.52 o 
  14   2  -1      331.59      303.31      4.50 o 
  16   2  -1     1060.41     1092.69      9.71 o 
  18   2  -1      502.12      516.45      6.04 o 
  20   2  -1      658.16      622.01      7.06 o 
  22   2  -1      705.84      660.33      7.56 o 
  24   2  -1       32.99       34.05      2.97 o 
  26   2  -1      161.08      156.70      5.70 o 
  28   2  -1      184.80      202.75      6.27 o 
  30   2  -1       66.97       70.66      4.47 o 
  32   2  -1       55.37       70.31      4.71 o 
  34   2  -1      255.46      256.52      7.38 o 
 -19   3  -1      945.95      928.01     19.04 o 
 -17   3  -1     1774.61     1697.46     22.47 o 
 -15   3  -1     1793.17     1818.65     18.95 o 
 -13   3  -1      549.28      555.70      9.02 o 
 -11   3  -1      319.75      330.73      6.42 o 
  -9   3  -1      596.92      619.38     15.07 o 
  -7   3  -1     1956.99     2092.98     41.52 o 
  -5   3  -1     1363.23     1451.38     29.88 o 
  -3   3  -1      261.58      320.88      5.65 o 
  -1   3  -1     2179.33     2312.48     23.03 o 
   1   3  -1      180.60      155.93      8.02 o 
   3   3  -1     1221.13     1319.97     19.59 o 
   5   3  -1     2083.57     2119.36     30.77 o 
   7   3  -1     6125.27     6796.61     78.78 o 
   9   3  -1     1160.26     1216.82     12.69 o 
  11   3  -1      867.45      992.39     12.51 o 
  13   3  -1      115.22      128.68      4.77 o 
  15   3  -1       84.83       76.17      3.37 o 
  17   3  -1     1057.22     1068.11     10.54 o 
  19   3  -1     1865.02     1755.26     14.93 o 
  21   3  -1      347.10      334.53      8.05 o 
  23   3  -1       50.54       49.93      3.16 o 
  25   3  -1      412.66      391.23      6.27 o 
  27   3  -1        7.92        2.98      3.51 o 
  29   3  -1      241.70      239.25      6.61 o 
  31   3  -1       52.95       62.04      4.62 o 
  33   3  -1      139.11      152.47      6.62 o 
 -18   4  -1       87.10      102.61     10.05 o 
 -16   4  -1     1710.22     1684.64     35.70 o 
 -14   4  -1      854.67      827.78     20.10 o 
 -12   4  -1       43.08       37.82      5.82 o 
 -10   4  -1      246.04      246.75      9.79 o 
  -8   4  -1      610.12      611.71     15.60 o 
  -6   4  -1      500.24      530.98      6.94 o 
  -4   4  -1     1579.00     1751.54     18.21 o 
  -2   4  -1     1114.98     1192.41     12.85 o 
   0   4  -1     1506.10     1528.08     15.91 o 
   2   4  -1      402.85      471.05      6.19 o 
   4   4  -1      357.31      373.68      8.03 o 
   6   4  -1     2063.52     2232.88     44.43 o 
   8   4  -1      578.15      640.27     15.34 o 
  10   4  -1      505.59      527.30     15.74 o 
  12   4  -1      427.39      426.93      7.57 o 
  14   4  -1     1398.18     1393.78     24.73 o 
  16   4  -1       13.75       11.71      3.54 o 
  18   4  -1      217.51      201.51      8.17 o 
  20   4  -1       78.04       78.15      3.29 o 
  22   4  -1       16.61       18.17      2.92 o 
  24   4  -1      150.02      154.38      4.85 o 
  26   4  -1       42.36       45.49      6.67 o 
  28   4  -1        8.83        7.55      3.81 o 
  30   4  -1      167.00      189.66      8.09 o 
  32   4  -1       53.12       70.28      5.38 o 
 -21   5  -1      804.54      812.70     22.48 o 
 -19   5  -1      448.33      452.23     16.13 o 
 -17   5  -1     1312.75     1254.36     28.83 o 
 -15   5  -1      360.55      363.08     10.35 o 
 -13   5  -1     2016.01     1996.18     46.28 o 
 -11   5  -1       92.95      101.08      6.85 o 
  -9   5  -1       24.11       21.93      2.61 o 
  -7   5  -1      248.14      312.08      5.54 o 
  -5   5  -1      237.36      243.42      4.85 o 
  -3   5  -1      671.78      673.09      8.26 o 
  -1   5  -1     1443.66     1523.61     18.48 o 
   1   5  -1       41.58       42.28      3.75 o 
   3   5  -1      279.58      323.55     11.37 o 
   5   5  -1     2299.17     2336.81     48.13 o 
   7   5  -1     1541.46     1648.67     34.38 o 
   9   5  -1      282.03      312.74      6.92 o 
  11   5  -1     1213.25     1257.30     17.32 o 
  13   5  -1      265.69      266.01      6.45 o 
  15   5  -1       50.10       30.94      5.55 o 
  17   5  -1      439.51      409.92     11.64 o 
  19   5  -1       59.42       67.16      4.56 o 
  21   5  -1       75.03       85.98      5.54 o 
  23   5  -1      163.30      158.28      5.66 o 
  25   5  -1       32.67       37.88      5.95 o 
  27   5  -1       85.29       97.01     10.45 o 
  29   5  -1      107.08      125.48      7.41 o 
  31   5  -1       83.67      101.03      6.54 o 
 -20   6  -1       87.60       79.60      9.52 o 
 -18   6  -1      108.91      119.27     11.64 o 
 -16   6  -1      287.87      275.57     12.96 o 
 -14   6  -1      395.48      410.34     16.26 o 
 -12   6  -1        6.38        2.23      4.90 o 
 -10   6  -1      980.42      936.59     13.62 o 
  -8   6  -1     1007.03      967.95     13.67 o 
  -6   6  -1      214.15      190.59      4.84 o 
  -4   6  -1     1339.95     1394.69     15.36 o 
  -2   6  -1      516.16      517.38      7.08 o 
   0   6  -1       20.46       27.98      2.94 o 
   2   6  -1      425.79      449.90     16.79 o 
   4   6  -1       73.48       66.91      6.61 o 
   6   6  -1      208.72      190.41     10.05 o 
   8   6  -1      513.84      446.42     13.75 o 
  10   6  -1      571.89      546.43     11.37 o 
  12   6  -1      307.03      330.78     12.30 o 
  14   6  -1       46.89       42.88      5.02 o 
  16   6  -1      269.51      278.22     10.05 o 
  18   6  -1       77.32       76.17      6.88 o 
  20   6  -1       88.37       95.88      5.23 o 
  22   6  -1      406.00      421.03     12.69 o 
  24   6  -1       87.15      112.14      7.14 o 
  26   6  -1      459.00      476.08     24.60 o 
  28   6  -1       43.17       53.66      6.74 o 
  30   6  -1       27.56       43.04      7.14 o 
 -23   7  -1       54.06       57.12     10.58 o 
 -21   7  -1       82.83       76.69     10.31 o 
 -19   7  -1      310.96      327.14     15.07 o 
 -17   7  -1       13.38       13.49      8.20 o 
 -15   7  -1      178.83      168.99     12.17 o 
 -13   7  -1       54.50       64.53      8.46 o 
 -11   7  -1      660.86      667.97     13.83 o 
  -9   7  -1       41.77       42.59      4.70 o 
  -7   7  -1      261.56      242.07      6.60 o 
  -5   7  -1        4.08        2.92      3.04 o 
  -3   7  -1      249.40      229.80      5.78 o 
  -1   7  -1     1371.36     1339.57     35.33 o 
   1   7  -1      731.61      710.35     19.31 o 
   3   7  -1      273.43      292.50     12.43 o 
   5   7  -1      132.50      132.76     10.05 o 
   7   7  -1      620.58      594.25     16.93 o 
   9   7  -1      438.51      451.39     18.91 o 
  11   7  -1        6.47        1.78      3.80 o 
  13   7  -1      564.62      548.39     17.85 o 
  15   7  -1      297.55      302.81     10.84 o 
  21   7  -1       37.20       37.03      6.35 o 
  23   7  -1       87.92       85.95      7.67 o 
  25   7  -1      444.32      499.93     29.22 o 
  27   7  -1       52.55       48.95      5.87 o 
 -24   8  -1       41.39       25.65     10.84 o 
 -22   8  -1       16.33        9.79     10.31 o 
 -20   8  -1       69.13       74.31     10.84 o 
 -18   8  -1       45.68       67.17     10.31 o 
 -16   8  -1      192.46      195.18     14.28 o 
 -14   8  -1       92.71       88.60      9.79 o 
 -12   8  -1       55.95       51.57      8.46 o 
 -10   8  -1      536.74      530.78     16.93 o 
  -8   8  -1      486.55      470.48     15.87 o 
  -6   8  -1       12.89        5.93      5.42 o 
  -4   8  -1      301.34      291.94      8.88 o 
  -2   8  -1      503.26      507.17     10.74 o 
   0   8  -1       31.72       28.30      7.67 o 
   2   8  -1      173.72      166.88     11.37 o 
   4   8  -1       22.20       26.18      7.41 o 
   6   8  -1      102.43       94.41      8.46 o 
   8   8  -1      379.07      371.57     14.02 o 
  10   8  -1      223.98      212.10     11.37 o 
  12   8  -1       55.02       64.26      7.41 o 
  14   8  -1      117.75      124.03      9.52 o 
  16   8  -1       74.82       80.66      6.88 o 
  22   8  -1      119.90      126.15      9.79 o 
  24   8  -1      159.56      162.38     10.58 o 
 -19   9  -1        5.15       -7.41      9.79 o 
 -17   9  -1       14.41        2.12      9.52 o 
 -15   9  -1       12.46       15.60      8.99 o 
 -13   9  -1      583.64      587.91     19.31 o 
 -11   9  -1       23.96       19.57      7.93 o 
  -9   9  -1       97.93      103.67      8.99 o 
  -7   9  -1      344.65      337.46     13.49 o 
  -5   9  -1      290.58      298.64     18.12 o 
  -3   9  -1      300.06      315.93      8.80 o 
  -1   9  -1      138.62      131.97     12.17 o 
   1   9  -1      124.97      133.03     11.90 o 
   3   9  -1        7.01       10.84      7.93 o 
   5   9  -1       52.32       61.62      8.73 o 
   7   9  -1      388.36      414.42     15.60 o 
   9   9  -1      632.13      611.71     18.78 o 
  11   9  -1       15.05       18.51      7.41 o 
  13   9  -1      109.40      102.08     10.31 o 
  15   9  -1       40.73       35.97      7.14 o 
 -14  10  -1      156.71      168.46     14.28 o 
 -12  10  -1       20.96       26.71      8.73 o 
 -10  10  -1      123.93      131.17     12.17 o 
  -8  10  -1       93.68       87.01      8.46 o 
  -6  10  -1      204.19      175.34     10.58 o 
  -4  10  -1      419.44      427.11     17.72 o 
  -2  10  -1       32.95       33.06      9.52 o 
   0  10  -1      197.02      184.07     13.49 o 
   2  10  -1       21.29       27.50      9.26 o 
   4  10  -1        5.02        6.88      8.46 o 
   6  10  -1       14.04       26.71      8.73 o 
   8  10  -1      149.23      164.76     12.69 o 
  10  10  -1      209.10      218.45     13.22 o 
  12  10  -1      294.17      309.16     14.02 o 
  14  10  -1      275.69      308.63     13.49 o 
  16  10  -1       61.15       94.68      9.79 o 
  -3  11  -1       64.17       61.36     11.11 o 
  -1  11  -1        1.90       -4.23      9.79 o 
   1  11  -1       43.63       34.91     10.05 o 
   3  11  -1       59.52       67.44     10.84 o 
   5  11  -1       67.45       83.57     10.84 o 
   7  11  -1      125.95      147.84     13.75 o 
 -18   0   0      710.06      707.97     15.60 o 
 -16   0   0      510.21      523.38     12.17 o 
 -14   0   0     1779.46     1979.78     32.79 o 
 -12   0   0     2668.84     2697.01     42.84 o 
 -10   0   0      121.75      142.28      6.35 o 
  -8   0   0     5975.00     5776.97     87.80 o 
  -4   0   0     6200.68     6076.08     88.60 o 
  -2   0   0     2749.01     2636.72     38.88 o 
   2   0   0     2748.81     2634.95     56.60 o 
   4   0   0     6201.03     5877.83     62.84 o 
   6   0   0     1094.81     1134.02     12.68 o 
   8   0   0     5974.83     5691.62     72.20 o 
  10   0   0      121.83      138.63      4.10 o 
  12   0   0     2668.75     2634.07     39.93 o 
  14   0   0     1779.18     1953.60     30.41 o 
  16   0   0      510.00      532.90     11.11 o 
  18   0   0      709.98      709.43     15.74 o 
  20   0   0      392.09      400.53      7.48 o 
  22   0   0     1381.44     1369.63     17.19 o 
  24   0   0     2191.36     2085.80     24.67 o 
  26   0   0      180.49      185.28      6.82 o 
  28   0   0      231.39      228.87      7.38 o 
  30   0   0      511.42      536.47     26.05 o 
  32   0   0      311.96      364.43     12.96 o 
  34   0   0       83.30      101.82      8.73 o 
 -19   1   0       49.86       59.50      6.08 o 
 -17   1   0      689.89      672.53     14.81 o 
 -15   1   0     2411.55     2389.18     39.14 o 
 -13   1   0      833.42      873.00     16.66 o 
 -11   1   0     1112.28     1150.69     20.10 o 
  -9   1   0      236.12      254.68      7.14 o 
  -7   1   0     2576.36     2351.09     37.03 o 
  -5   1   0     1750.67     1724.29     14.60 o 
  -3   1   0     6739.70     6864.98    128.79 o 
  -1   1   0     3786.26     3825.50     33.99 o 
   1   1   0     3786.98     3803.46     43.54 o 
   3   1   0     6740.06     6766.20    100.74 o 
   5   1   0     1750.97     1727.19     18.68 o 
   7   1   0     2576.50     2357.12     46.24 o 
   9   1   0      236.14      251.90      4.05 o 
  11   1   0     1112.20     1144.56      8.53 o 
  13   1   0      833.39      887.77     10.79 o 
  15   1   0     2411.63     2379.73     16.92 o 
  17   1   0      689.95      693.24      7.88 o 
  19   1   0       49.85       63.25      2.57 o 
  21   1   0      236.09      231.81      4.59 o 
  23   1   0      258.09      240.53      5.46 o 
  25   1   0      142.07      133.86      4.49 o 
  27   1   0      248.25      245.24      7.94 o 
  29   1   0       42.38       42.07      3.99 o 
  31   1   0       47.10       52.24      4.32 o 
  33   1   0       29.92       29.98      4.37 o 
  35   1   0       19.44       24.33      7.67 o 
 -18   2   0      940.63      929.07     18.51 o 
 -16   2   0      121.12      112.75      4.74 o 
 -14   2   0      344.23      336.87      5.34 o 
 -12   2   0      231.53      243.72      4.47 o 
 -10   2   0     1179.42     1188.40     12.57 o 
  -8   2   0      659.11      711.36      9.97 o 
  -6   2   0     1689.53     1763.19     34.64 o 
  -4   2   0     3136.19     3205.80     45.33 o 
  -2   2   0    21437.11    22196.28    225.77 o 
   0   2   0     1313.96     1458.40     14.80 o 
   2   2   0    21437.37    21814.65    295.19 o 
   4   2   0     3135.63     3274.39     40.40 o 
   6   2   0     1689.43     1767.76     17.69 o 
   8   2   0      659.12      712.22      9.16 o 
  10   2   0     1179.62     1221.20     14.30 o 
  12   2   0      231.55      246.26      4.32 o 
  14   2   0      344.11      339.27      5.31 o 
  16   2   0      121.08      102.83      3.33 o 
  18   2   0      940.52      939.33      8.95 o 
  20   2   0     2871.67     2790.39     25.33 o 
  22   2   0       53.74       51.23      3.29 o 
  24   2   0      792.89      777.39      9.71 o 
  26   2   0      333.35      331.03      6.67 o 
  28   2   0      372.06      370.65      7.27 o 
  30   2   0      317.87      336.96      7.36 o 
  32   2   0       71.58       65.37      7.93 o 
  34   2   0      201.25      209.57      8.69 o 
 -19   3   0     1119.80     1072.58     15.70 o 
 -17   3   0      144.80      152.78      6.88 o 
 -15   3   0      541.55      540.78      9.60 o 
 -13   3   0        3.87        7.54      2.99 o 
 -11   3   0       41.64       41.02      3.16 o 
  -9   3   0      495.33      531.09     10.20 o 
  -7   3   0     2819.02     3095.94     44.28 o 
  -5   3   0     2371.82     2609.29     37.12 o 
  -3   3   0     3981.30     4050.43     39.71 o 
  -1   3   0     1272.13     1469.51     13.44 o 
   1   3   0     1272.12     1475.79     14.58 o 
   3   3   0     3981.47     3921.75     76.69 o 
   5   3   0     2371.41     2548.12     50.25 o 
   7   3   0     2819.02     3123.33     37.74 o 
   9   3   0      495.30      541.90      6.78 o 
  11   3   0       41.64       40.49      2.99 o 
  13   3   0        3.87        7.73      2.71 o 
  15   3   0      541.48      560.01      8.79 o 
  17   3   0      144.62      142.98      3.89 o 
  19   3   0     1119.82     1060.26     17.14 o 
  21   3   0       22.29       17.73      2.65 o 
  23   3   0       80.03       78.05      3.81 o 
  25   3   0      156.36      167.61      5.59 o 
  27   3   0      353.50      366.67      7.11 o 
  29   3   0      250.54      251.62      6.71 o 
  31   3   0       67.99       64.51      4.67 o 
  33   3   0       49.57       55.43      8.99 o 
 -20   4   0     1420.57     1390.03     30.68 o 
 -18   4   0     1541.01     1521.39     24.59 o 
 -16   4   0      594.99      559.77     12.07 o 
 -14   4   0       57.30       52.00      3.52 o 
 -12   4   0      613.90      600.06      8.80 o 
 -10   4   0       19.84       20.73      3.64 o 
  -8   4   0     1230.69     1374.77     21.26 o 
  -6   4   0      847.80      859.98      9.68 o 
  -4   4   0     6387.65     6993.06     68.41 o 
  -2   4   0      399.82      417.09      5.79 o 
   0   4   0     2459.95     2599.32     28.71 o 
   2   4   0      400.03      429.49     12.43 o 
   4   4   0     6387.71     6894.33    133.29 o 
   6   4   0      847.61      849.99     19.04 o 
   8   4   0     1230.79     1366.54     17.85 o 
  10   4   0       19.82       19.57      2.81 o 
  12   4   0      614.06      599.91      9.26 o 
  14   4   0       57.27       52.89      5.02 o 
  16   4   0      594.92      539.77     12.96 o 
  18   4   0     1541.00     1501.94     40.20 o 
  20   4   0     1420.57     1383.79     12.51 o 
  22   4   0      166.33      169.20      5.33 o 
  24   4   0       24.65       32.33      3.60 o 
  26   4   0      112.05      116.55      7.01 o 
  28   4   0      189.01      214.35      7.85 o 
  30   4   0      211.83      221.36     11.90 o 
  32   4   0       17.74       15.87      7.93 o 
 -21   5   0      141.11      154.45     11.90 o 
 -19   5   0       35.24       25.12      7.41 o 
 -17   5   0       58.21       59.61      7.41 o 
 -15   5   0      254.87      249.87     12.17 o 
 -13   5   0      527.87      521.07      8.64 o 
 -11   5   0      635.72      610.99     12.30 o 
  -9   5   0     1327.88     1473.54     15.87 o 
  -7   5   0      676.16      724.54      8.77 o 
  -5   5   0       63.69       58.39      2.83 o 
  -3   5   0      443.48      569.05      7.22 o 
  -1   5   0      451.41      417.51      5.75 o 
   1   5   0      451.23      408.12      6.26 o 
   3   5   0      443.64      564.90     14.81 o 
   5   5   0       63.73       64.00      5.82 o 
   7   5   0      675.99      713.42     10.67 o 
   9   5   0     1328.04     1472.34     19.31 o 
  11   5   0      635.81      620.86      9.90 o 
  13   5   0      527.78      532.88      8.87 o 
  15   5   0      254.83      258.91      8.99 o 
  17   5   0       58.18       63.74      6.08 o 
  19   5   0       35.21       31.21      6.08 o 
  21   5   0      141.19      156.97      5.44 o 
  23   5   0      317.05      345.88      7.66 o 
  25   5   0       23.79       22.64      4.56 o 
  27   5   0       92.74      104.81      5.87 o 
  29   5   0       64.38       67.70      8.73 o 
  31   5   0      154.25      167.94     11.90 o 
 -22   6   0      291.19      275.84     14.55 o 
 -20   6   0       15.92       13.49      7.93 o 
 -18   6   0       72.76       67.44      8.46 o 
 -16   6   0      162.05      149.79     11.90 o 
 -14   6   0      620.61      574.42     17.32 o 
 -12   6   0      123.06      105.81      5.68 o 
 -10   6   0      288.88      286.90      6.54 o 
  -8   6   0      302.03      312.12      5.68 o 
  -6   6   0      187.98      230.42      6.12 o 
  -4   6   0     1151.81     1212.84     15.62 o 
  -2   6   0       20.98       41.46      3.88 o 
   0   6   0      243.96      250.89      6.84 o 
   2   6   0       20.97       40.46      6.35 o 
   4   6   0     1151.83     1184.27     26.98 o 
   6   6   0      187.99      212.89     10.31 o 
   8   6   0      302.00      329.70     14.94 o 
  10   6   0      288.98      299.74     13.75 o 
  12   6   0      123.14      123.80      8.99 o 
  14   6   0      620.64      602.50      9.78 o 
  16   6   0      162.00      145.72      7.93 o 
  22   6   0      291.23      305.22     24.07 o 
  24   6   0      275.02      302.45     14.94 o 
  26   6   0      211.82      231.66     28.96 o 
  28   6   0       87.41       79.60      8.99 o 
 -25   7   0       15.85       24.33     10.05 o 
 -23   7   0       53.56       59.50     10.31 o 
 -21   7   0       80.48       73.52     10.05 o 
 -19   7   0       37.84       42.58      8.99 o 
 -17   7   0       67.31       71.14      9.26 o 
 -15   7   0      140.04      136.73     12.43 o 
 -13   7   0      216.02      206.18      8.98 o 
 -11   7   0     1065.47     1049.02     18.59 o 
  -9   7   0      191.02      177.17      7.85 o 
  -7   7   0     1473.23     1476.23     19.07 o 
  -5   7   0      837.96      787.03     11.70 o 
  -3   7   0      143.97      138.52      6.59 o 
  -1   7   0      141.97      174.04     12.83 o 
   1   7   0      142.03      169.79     10.84 o 
   3   7   0      143.98      143.08     10.58 o 
   5   7   0      837.97      807.41     20.63 o 
   7   7   0     1472.99     1484.53     30.81 o 
   9   7   0      191.06      190.68      6.02 o 
  11   7   0     1065.49     1047.55     24.33 o 
  13   7   0      215.96      206.28     10.05 o 
  15   7   0      140.13      135.41      7.93 o 
  23   7   0       53.57       69.77      5.70 o 
  25   7   0       15.86       15.87      6.88 o 
  27   7   0       18.49       13.75      7.41 o 
 -24   8   0       60.82       82.51     11.64 o 
 -22   8   0       15.08        5.29      9.79 o 
 -20   8   0      128.83      126.94     11.64 o 
 -18   8   0        1.85        5.82      8.99 o 
 -16   8   0       72.03       70.08      9.52 o 
 -14   8   0       11.39       11.90      7.93 o 
 -12   8   0       58.18       60.03      8.46 o 
 -10   8   0      547.95      516.50     16.66 o 
  -8   8   0       45.08       48.93      7.41 o 
  -6   8   0      286.24      276.98     16.00 o 
  -4   8   0      220.93      223.77      8.26 o 
  -2   8   0      143.67      140.12      8.60 o 
   0   8   0      124.20      123.24     11.37 o 
   2   8   0      143.70      147.57     11.11 o 
   4   8   0      220.96      234.84     12.43 o 
   6   8   0      286.43      285.09     12.69 o 
   8   8   0       45.07       47.07      7.41 o 
  10   8   0      548.03      524.96     16.13 o 
  12   8   0       58.18       53.69      7.14 o 
  14   8   0       11.42        6.88      6.08 o 
  24   8   0       60.83       65.32      8.20 o 
 -21   9   0      109.33      135.67     12.43 o 
 -19   9   0       21.31       15.87      9.79 o 
 -17   9   0       99.84      111.87     11.11 o 
 -15   9   0      171.18      185.39     14.02 o 
 -13   9   0      438.63      416.80     16.66 o 
 -11   9   0       14.00       12.17      7.93 o 
  -9   9   0      182.47      177.46     11.64 o 
  -7   9   0       63.08       66.38      7.67 o 
  -5   9   0       62.48       66.71      9.92 o 
  -3   9   0      141.98      136.46     12.69 o 
  -1   9   0       64.43       65.85      9.52 o 
   1   9   0       64.38       70.61      9.52 o 
   3   9   0      141.97      160.00     12.17 o 
   5   9   0       62.45       77.75      8.99 o 
   7   9   0       63.08       55.54      8.46 o 
   9   9   0      182.38      169.52     11.37 o 
  11   9   0       14.01       19.04      7.41 o 
  13   9   0      438.69      455.94     15.07 o 
  15   9   0      171.25      190.41     10.31 o 
 -16  10   0       70.20       56.60     10.31 o 
 -14  10   0      223.72      219.77     14.55 o 
 -12  10   0       54.87       51.57      9.26 o 
 -10  10   0      265.11      253.62     13.49 o 
  -8  10   0      186.00      189.36     11.64 o 
  -6  10   0      113.72      130.12      9.79 o 
  -4  10   0      165.91      144.13     14.02 o 
  -2  10   0       76.50       70.61     10.58 o 
   0  10   0        0.04       -8.73      8.73 o 
   2  10   0       76.45       68.23      9.79 o 
   4  10   0      166.00      179.84     13.22 o 
   6  10   0      113.75      133.82     12.43 o 
   8  10   0      186.05      176.40     12.69 o 
  10  10   0      264.98      258.38     13.75 o 
  12  10   0       54.94       55.27      8.73 o 
  14  10   0      223.69      230.35     12.17 o 
  16  10   0       70.20       72.99      7.67 o 
  -9  11   0      161.31      184.07     11.90 o 
  -3  11   0       78.82       66.91     11.64 o 
  -1  11   0       69.97       57.65     10.84 o 
   1  11   0       69.96       67.70     10.84 o 
   3  11   0       78.78       73.26     11.11 o 
   5  11   0       62.52       75.90     10.84 o 
   7  11   0       82.57       92.03     10.84 o 
 -19   1   1      168.24      171.90      8.73 o 
 -17   1   1       10.39        8.20      4.50 o 
 -15   1   1      121.13      129.32      6.88 o 
 -13   1   1     6383.00     6686.41     74.24 o 
 -11   1   1     1106.07     1073.50     13.46 o 
  -9   1   1       97.31      109.06      4.40 o 
  -7   1   1       13.34       14.28      1.67 o 
  -5   1   1     7017.34     6808.11     72.30 o 
  -3   1   1    26140.53    25589.10    488.73 o 
  -1   1   1     1608.74     1586.93     13.09 o 
   1   1   1     8505.76     8516.27     59.09 o 
   3   1   1     4456.46     4386.01     53.33 o 
   5   1   1     4199.31     4246.88     94.02 o 
   7   1   1     1914.73     1917.81     26.20 o 
   9   1   1     1456.16     1458.54     13.78 o 
  11   1   1       63.09       65.33      2.38 o 
  13   1   1     1053.42     1138.27     10.88 o 
  15   1   1      376.48      362.65      7.65 o 
  17   1   1     2405.44     2324.46     21.06 o 
  19   1   1      447.09      407.62      4.31 o 
  21   1   1     2447.77     2380.26     16.90 o 
  23   1   1      601.78      596.32      7.70 o 
  25   1   1      411.72      418.11      6.20 o 
  27   1   1      154.15      159.76      6.53 o 
  29   1   1      123.54      124.92      5.21 o 
  31   1   1       32.20       32.05      5.14 o 
  33   1   1       13.73        4.50      7.41 o 
 -20   2   1      658.01      620.17     20.36 o 
 -18   2   1      502.27      514.36      6.77 o 
 -16   2   1     1060.41     1072.25     11.02 o 
 -14   2   1      331.58      306.39      4.72 o 
 -12   2   1      253.02      265.88      5.16 o 
 -10   2   1     2906.59     3042.33     32.19 o 
  -8   2   1      839.48      875.54     14.01 o 
  -6   2   1     7127.37     7544.81     79.07 o 
  -4   2   1     7127.42     7286.16     69.97 o 
  -2   2   1     5624.16     5746.93     46.68 o 
   0   2   1     3861.40     4021.82     48.56 o 
   2   2   1     4693.33     4901.28    123.77 o 
   4   2   1       57.21       73.30      2.48 o 
   6   2   1     1073.41     1046.18     13.02 o 
   8   2   1       27.08       28.03      3.44 o 
  10   2   1      516.16      561.60      7.58 o 
  12   2   1      314.03      328.78      4.65 o 
  14   2   1     1458.29     1427.41     22.85 o 
  16   2   1      113.61      125.41      3.95 o 
  18   2   1      641.52      622.48      6.73 o 
  20   2   1      809.51      779.16      8.01 o 
  22   2   1      312.30      287.61      6.89 o 
  24   2   1      840.86      879.92     16.95 o 
  26   2   1       76.05       64.73      2.80 o 
  28   2   1      153.62      158.30      7.01 o 
  30   2   1      138.32      137.59      7.37 o 
  32   2   1       16.40       17.88      5.23 o 
 -19   3   1     1864.82     1757.17     29.36 o 
 -17   3   1     1057.27     1090.55     13.75 o 
 -15   3   1       84.71       80.32      3.89 o 
 -13   3   1      115.16      125.20      5.08 o 
 -11   3   1      867.28      981.15     11.99 o 
  -9   3   1     1160.40     1236.77     14.23 o 
  -7   3   1     6124.74     6810.03     94.84 o 
  -5   3   1     2083.54     2131.56     19.64 o 
  -3   3   1     1221.22     1291.17     15.73 o 
  -1   3   1      180.50      158.46      4.50 o 
   1   3   1     2179.55     2256.36     43.75 o 
   3   3   1      261.52      308.53      7.01 o 
   5   3   1     1363.23     1470.89     18.30 o 
   7   3   1     1956.88     2104.60     31.87 o 
   9   3   1      596.79      621.15      9.21 o 
  11   3   1      319.68      333.75      8.20 o 
  13   3   1      549.35      545.86     11.64 o 
  15   3   1     1792.99     1820.05     28.56 o 
  17   3   1     1774.75     1676.78     19.62 o 
  19   3   1      946.01      939.80     10.46 o 
  21   3   1      479.63      486.71      7.26 o 
  23   3   1       97.00       99.19      8.23 o 
  25   3   1      253.42      261.06      6.30 o 
  27   3   1       24.29       25.12      6.88 o 
  29   3   1       40.39       37.17      3.31 o 
  31   3   1        5.98        7.00      4.36 o 
 -20   4   1       77.98       68.50      7.41 o 
 -18   4   1      217.49      198.98      8.26 o 
 -16   4   1       13.71       14.65      3.30 o 
 -14   4   1     1398.31     1387.60     17.03 o 
 -12   4   1      427.31      434.38      7.20 o 
 -10   4   1      505.77      552.29     10.62 o 
  -8   4   1      578.08      640.57      7.56 o 
  -6   4   1     2063.61     2256.15     26.37 o 
  -4   4   1      357.26      372.78      7.52 o 
  -2   4   1      402.84      476.95      7.47 o 
   0   4   1     1505.97     1525.59     15.73 o 
   2   4   1     1114.88     1189.30     25.65 o 
   4   4   1     1579.15     1736.04     21.79 o 
   6   4   1      500.43      523.49      7.97 o 
   8   4   1      610.32      646.76      9.21 o 
  10   4   1      246.07      238.61      8.07 o 
  12   4   1       43.06       41.26      4.23 o 
  14   4   1      854.37      811.11     15.87 o 
  18   4   1       87.10       92.83      5.55 o 
  20   4   1      418.72      440.07     11.64 o 
  22   4   1       69.59       69.68      4.51 o 
  24   4   1      197.05      186.27      4.68 o 
  26   4   1      184.19      165.04     10.45 o 
  28   4   1        0.88       -0.90      2.68 o 
  30   4   1      200.79      196.76     11.90 o 
 -21   5   1       75.02       75.64      8.46 o 
 -19   5   1       59.39       58.18      7.93 o 
 -17   5   1      439.46      406.17     21.29 o 
 -15   5   1       50.07       37.61      3.69 o 
 -13   5   1      265.61      260.15      6.26 o 
 -11   5   1     1213.14     1248.89     15.18 o 
  -9   5   1      281.92      317.30      5.19 o 
  -7   5   1     1541.74     1669.01     20.33 o 
  -5   5   1     2298.89     2429.04     28.63 o 
  -3   5   1      279.71      330.99      6.46 o 
  -1   5   1       41.58       47.58      2.95 o 
   1   5   1     1443.89     1495.23     21.63 o 
   3   5   1      671.72      685.49     17.19 o 
   5   5   1      237.32      247.45      5.20 o 
   7   5   1      248.30      311.50      5.96 o 
   9   5   1       24.13       20.59      2.79 o 
  11   5   1       92.92       94.34      4.57 o 
  13   5   1     2015.63     2024.92     25.52 o 
  15   5   1      360.76      366.55     10.05 o 
  19   5   1      448.30      510.68     12.69 o 
  21   5   1      804.57      866.65     17.19 o 
  23   5   1      104.59       91.24      7.93 o 
  25   5   1      489.04      466.59      7.92 o 
  27   5   1      124.96      118.69      4.76 o 
  29   5   1       29.65       28.22      3.73 o 
 -20   6   1       88.41       90.45      9.26 o 
 -18   6   1       77.32       66.65      8.46 o 
 -16   6   1      269.43      265.72     10.13 o 
 -14   6   1       46.89       45.11      5.24 o 
 -12   6   1      307.13      323.51      7.11 o 
 -10   6   1      572.16      541.01      8.58 o 
  -8   6   1      513.83      453.96      6.61 o 
  -6   6   1      208.61      203.46      6.26 o 
  -4   6   1       73.58       63.47      4.05 o 
  -2   6   1      425.90      455.56      7.96 o 
   0   6   1       20.47       25.28      3.56 o 
   2   6   1      516.24      515.44     15.60 o 
   4   6   1     1340.11     1432.61     32.53 o 
   6   6   1      214.10      209.39      5.27 o 
   8   6   1     1007.20      979.45     19.31 o 
  10   6   1      980.72      950.17     13.49 o 
  12   6   1        6.35        6.96      3.11 o 
  14   6   1      395.62      407.01     11.11 o 
  20   6   1       87.61      101.55      7.41 o 
  24   6   1       59.82       51.04      7.67 o 
  26   6   1       93.23       97.46      6.74 o 
  28   6   1       66.36       63.40      5.55 o 
 -23   7   1       87.88      103.67     11.11 o 
 -21   7   1       37.20       41.26      9.26 o 
 -19   7   1       47.90       62.94      9.52 o 
 -17   7   1      311.62      307.31     15.34 o 
 -15   7   1      297.63      298.32     14.55 o 
 -13   7   1      564.68      544.60     12.78 o 
 -11   7   1        6.51        3.18      4.66 o 
  -9   7   1      438.36      454.96     10.94 o 
  -7   7   1      620.65      601.80     10.13 o 
  -5   7   1      132.62      127.45      5.68 o 
  -3   7   1      273.36      289.53      6.90 o 
  -1   7   1      731.54      720.52     12.76 o 
   1   7   1     1371.42     1364.64     30.68 o 
   3   7   1      249.28      225.32     11.64 o 
   5   7   1        4.09        7.14      6.35 o 
   7   7   1      261.52      249.13     11.90 o 
   9   7   1       41.80       49.72      6.61 o 
  11   7   1      660.59      672.80     17.72 o 
  13   7   1       54.54       59.50      6.35 o 
  25   7   1      188.62      184.24      6.79 o 
 -24   8   1      159.55      202.32     16.40 o 
 -22   8   1      119.95      146.78     15.07 o 
 -20   8   1      195.64      194.38     15.07 o 
 -18   8   1      166.50      177.19     14.02 o 
 -16   8   1       74.78       83.31      9.79 o 
 -14   8   1      117.74      122.18     12.17 o 
 -12   8   1       55.10       62.41      8.46 o 
 -10   8   1      224.04      212.63     12.17 o 
  -8   8   1      379.01      390.88     14.28 o 
  -6   8   1      102.43      100.80      6.91 o 
  -4   8   1       22.23       22.07      4.88 o 
  -2   8   1      173.78      143.60     12.17 o 
   0   8   1       31.71       29.09      8.20 o 
   2   8   1      503.41      491.11     16.66 o 
   4   8   1      301.35      282.18     13.22 o 
   6   8   1       12.89       12.17      7.14 o 
   8   8   1      486.50      482.38     15.60 o 
  10   8   1      536.65      522.05     16.13 o 
  12   8   1       55.99       55.01      7.14 o 
  14   8   1       92.69       88.86      8.73 o 
 -21   9   1       72.25       68.50     11.37 o 
 -19   9   1       27.24       31.47     10.05 o 
 -17   9   1       46.48       58.45     10.05 o 
 -15   9   1       40.74       42.58      9.26 o 
 -13   9   1      109.47      105.79      9.79 o 
 -11   9   1       15.04        7.67      7.67 o 
  -9   9   1      632.10      631.01     18.51 o 
  -7   9   1      388.25      410.71     14.28 o 
  -5   9   1       52.33       60.28     16.26 o 
  -3   9   1        7.00       -8.20      8.20 o 
  -1   9   1      124.94      128.27     10.58 o 
   1   9   1      138.50      130.91     12.43 o 
   3   9   1      300.03      323.44     14.81 o 
   5   9   1      290.56      301.49     14.28 o 
   7   9   1      344.62      356.76     14.55 o 
   9   9   1       97.99       98.12      8.99 o 
  11   9   1       23.94       26.18      7.41 o 
  13   9   1      583.64      576.00     16.93 o 
  15   9   1       12.46       22.74      6.35 o 
 -16  10   1       61.17       75.64     10.58 o 
 -14  10   1      275.69      286.15     15.60 o 
 -12  10   1      294.15      308.10     14.81 o 
 -10  10   1      209.07      229.29     12.96 o 
  -8  10   1      149.20      155.24     11.11 o 
  -2  10   1       21.30       -1.06      9.26 o 
   0  10   1      197.09      180.63     14.02 o 
   2  10   1       32.97       33.59      9.52 o 
   4  10   1      419.44      421.82     16.93 o 
   6  10   1      204.14      193.32     13.22 o 
   8  10   1       93.76       97.85     10.05 o 
  10  10   1      123.87      138.05     11.90 o 
  12  10   1       20.98       33.59      8.20 o 
  14  10   1      156.78      178.51     11.37 o 
  -5  11   1       67.46       42.31     11.64 o 
  -3  11   1       59.49       31.47     11.11 o 
  -1  11   1       43.63       29.36     10.58 o 
   1  11   1        1.91        1.32      9.79 o 
   3  11   1       64.16       77.22     11.11 o 
   5  11   1       54.51       57.92     10.58 o 
   7  11   1       44.91       46.02      9.79 o 
 -22   0   2      647.36      621.76     20.89 o 
 -20   0   2       70.23       44.43      7.41 o 
 -18   0   2      307.42      300.70     13.49 o 
 -16   0   2     4231.76     4339.87     92.03 o 
 -14   0   2      572.01      502.75     15.34 o 
 -12   0   2     1049.97     1103.61     26.98 o 
 -10   0   2     5554.40     5500.61    115.31 o 
  -8   0   2     3190.10     3241.81     66.91 o 
  -6   0   2     6622.64     6411.20     87.42 o 
  -4   0   2     7390.46     6953.70    196.63 o 
  -2   0   2     4183.29     4148.65     72.62 o 
   0   0   2    15226.43    14444.81    143.53 o 
   2   0   2     6687.93     6767.52     67.33 o 
   4   0   2    15153.48    15391.59    223.74 o 
   6   0   2     1909.99     1889.07     19.91 o 
   8   0   2     5066.73     5557.87     57.39 o 
  10   0   2     2696.93     2966.64     30.85 o 
  12   0   2      492.47      443.35      5.22 o 
  14   0   2     1289.61     1316.19     12.44 o 
  16   0   2      407.75      405.37      7.47 o 
  18   0   2     2384.23     2425.45     27.08 o 
  20   0   2     1399.52     1305.16     28.83 o 
  22   0   2      123.88      108.45      5.79 o 
  24   0   2      513.24      479.39     10.05 o 
  26   0   2        0.12       -4.76      6.08 o 
  28   0   2       18.93       21.42      6.88 o 
  30   0   2       46.94       38.35      7.67 o 
  32   0   2      320.50      311.80     13.75 o 
 -23   1   2     1355.41     1276.04     33.59 o 
 -21   1   2     1710.08     1617.00     27.49 o 
 -19   1   2     1426.92     1432.77     17.77 o 
 -17   1   2      184.95      165.30      4.40 o 
 -15   1   2      106.56      112.49      3.76 o 
 -13   1   2     1389.70     1448.06     18.42 o 
 -11   1   2      704.77      626.94      7.27 o 
  -9   1   2     2653.55     2649.31     31.23 o 
  -7   1   2     1413.54     1429.55     13.63 o 
  -5   1   2     7942.56     7976.69     56.60 o 
  -3   1   2     3691.70     3696.44     33.43 o 
  -1   1   2     1482.49     1530.44     11.78 o 
   1   1   2    14577.57    14275.98    114.25 o 
   3   1   2     6475.47     6422.23     63.47 o 
   5   1   2      775.31      783.65     21.57 o 
   7   1   2     1265.26     1363.33     13.03 o 
   9   1   2     1378.24     1427.54     11.00 o 
  11   1   2      813.13      849.68      8.05 o 
  13   1   2      567.13      582.34      5.43 o 
  15   1   2      698.63      722.00      6.05 o 
  17   1   2       53.35       55.42      2.08 o 
  19   1   2      255.00      211.10      3.45 o 
  21   1   2      802.50      752.57      8.66 o 
  23   1   2      181.61      177.65      4.60 o 
  25   1   2      227.30      237.90      7.69 o 
  27   1   2      112.97      113.98      7.29 o 
  29   1   2       34.78       34.00      5.24 o 
  31   1   2        2.57       -1.32      7.41 o 
 -24   2   2      144.98      138.58     13.22 o 
 -22   2   2     1028.51      892.30     25.12 o 
 -20   2   2      273.11      272.72      9.68 o 
 -18   2   2      118.58      103.72      4.16 o 
 -16   2   2     1369.78     1453.37     15.15 o 
 -14   2   2       26.63       30.44      2.31 o 
 -12   2   2     1092.09     1164.36     12.19 o 
 -10   2   2      349.15      352.85      6.48 o 
  -8   2   2        8.12       16.47      2.44 o 
  -6   2   2     4685.15     4669.53     51.29 o 
  -4   2   2    13202.03    13536.75    128.04 o 
  -2   2   2     2509.12     2640.01     21.73 o 
   0   2   2      148.79      157.01      2.96 o 
   2   2   2      134.71      114.10      3.84 o 
   4   2   2     2774.19     2860.30     33.35 o 
   6   2   2      559.94      633.85      9.55 o 
   8   2   2      861.12      918.49      8.58 o 
  10   2   2      932.31      978.71     10.80 o 
  12   2   2      271.73      259.48      3.70 o 
  14   2   2     1183.72     1161.18     11.01 o 
  16   2   2      695.47      692.86      6.55 o 
  18   2   2      717.59      698.58      6.21 o 
  20   2   2       49.19       47.72      2.24 o 
  22   2   2       18.05       20.15      3.09 o 
  24   2   2      857.20      845.37     11.87 o 
  26   2   2      202.10      192.14     12.96 o 
  28   2   2      152.72      156.83     10.58 o 
  30   2   2       38.93       21.95      7.67 o 
  32   2   2      244.46      250.98     13.22 o 
 -23   3   2       56.98       53.69      7.93 o 
 -21   3   2      287.02      253.89     12.96 o 
 -19   3   2      632.14      586.31     10.01 o 
 -17   3   2     1083.01     1073.23     12.16 o 
 -15   3   2     1232.07     1156.69     12.57 o 
 -13   3   2      479.31      475.41      6.46 o 
 -11   3   2     1036.86     1060.46     11.32 o 
  -9   3   2     3439.38     3743.57     48.58 o 
  -7   3   2      277.42      276.21      4.30 o 
  -5   3   2     1086.50     1058.79      9.88 o 
  -3   3   2     2861.47     2965.85     27.78 o 
  -1   3   2     1138.94     1212.79     11.99 o 
   1   3   2      455.28      512.70      5.85 o 
   3   3   2     2298.03     2548.65     49.72 o 
   5   3   2     1128.18     1290.05     37.42 o 
   7   3   2      135.72      160.27      7.41 o 
   9   3   2      581.77      611.44     13.49 o 
  13   3   2       39.42       39.02      4.10 o 
  15   3   2     1519.68     1539.94     21.55 o 
  17   3   2      660.55      667.87     14.28 o 
  19   3   2      296.17      292.20      5.27 o 
  21   3   2      174.42      167.54      4.76 o 
  23   3   2      192.62      175.28      7.93 o 
  25   3   2      147.15      136.56      4.86 o 
  27   3   2       22.48       20.70      3.44 o 
  29   3   2        4.51        3.61      3.47 o 
  31   3   2       90.18      101.29      9.79 o 
 -22   4   2      179.28      194.38     12.17 o 
 -20   4   2      556.65      519.45     16.66 o 
 -18   4   2      702.28      612.12     10.45 o 
 -16   4   2      462.37      451.84      6.86 o 
 -14   4   2      102.95      120.69      4.14 o 
 -12   4   2      145.67      172.42      4.13 o 
 -10   4   2       70.56       91.28      4.29 o 
  -8   4   2      201.34      223.92      5.19 o 
  -6   4   2      237.46      233.61      3.58 o 
  -4   4   2      641.64      715.56      8.42 o 
  -2   4   2      796.85      820.75      8.93 o 
   0   4   2      694.28      768.12      8.08 o 
   2   4   2      153.14      169.26      9.26 o 
   4   4   2     1273.25     1355.12     28.30 o 
   6   4   2      447.20      524.43     13.75 o 
   8   4   2      541.49      547.71     13.75 o 
  10   4   2       58.34       63.47      4.50 o 
  16   4   2      417.80      430.69     11.24 o 
  18   4   2      528.55      504.37     29.88 o 
  20   4   2      481.62      445.36      9.26 o 
  22   4   2      538.95      536.03      8.61 o 
  24   4   2      338.50      330.72      6.69 o 
  26   4   2      273.04      256.12      7.41 o 
  28   4   2       10.10        8.29      3.57 o 
  30   4   2        8.58        7.72      3.70 o 
 -21   5   2       24.02       21.42      7.41 o 
 -19   5   2      789.59      752.67     20.10 o 
 -17   5   2      677.09      577.96     13.32 o 
 -15   5   2      118.85      105.48      4.09 o 
 -13   5   2      122.16      142.96      5.52 o 
 -11   5   2      141.06      145.56      5.19 o 
  -9   5   2     1075.58     1047.06     11.16 o 
  -7   5   2      436.67      469.03      8.07 o 
  -5   5   2      125.44      129.76      3.14 o 
  -3   5   2      982.54     1023.54      9.79 o 
  -1   5   2      651.82      710.56     10.00 o 
   1   5   2      240.58      311.28     11.64 o 
   3   5   2     1250.17     1316.24     28.56 o 
   5   5   2      859.72      880.40     20.89 o 
   7   5   2       30.91       41.26      5.55 o 
   9   5   2      281.87      298.05     10.84 o 
  11   5   2     1056.76     1026.92     21.95 o 
  17   5   2      565.84      546.12     11.37 o 
  19   5   2       45.36       41.79      4.50 o 
  21   5   2      428.32      412.04      9.52 o 
  23   5   2       41.72       39.93      4.76 o 
  25   5   2      123.64      124.11      5.82 o 
  27   5   2      264.01      254.64     12.83 o 
  29   5   2       56.74       45.39      7.01 o 
 -24   6   2       74.38       78.02      9.79 o 
 -22   6   2       64.64       61.62      9.26 o 
 -20   6   2      260.12      282.98     14.55 o 
 -18   6   2      175.97      139.11     12.17 o 
 -16   6   2      212.74      204.70     12.43 o 
 -14   6   2     1055.80     1007.37     13.54 o 
 -12   6   2      463.87      446.67      8.02 o 
 -10   6   2      317.88      303.20      6.48 o 
  -8   6   2      601.15      620.73      7.92 o 
  -6   6   2       54.47       63.08      3.96 o 
  -4   6   2      236.52      246.32      4.59 o 
  -2   6   2      268.12      237.58      6.26 o 
   0   6   2      624.10      629.96     17.72 o 
   2   6   2      203.82      199.67     11.37 o 
   4   6   2      100.10      108.96     10.31 o 
   6   6   2       99.94      115.57      9.52 o 
   8   6   2      352.36      368.14     12.69 o 
  10   6   2     1908.30     1955.72     40.20 o 
  12   6   2      100.54       96.27      7.67 o 
  18   6   2       31.45       27.77      5.02 o 
  20   6   2      145.38      125.36      7.14 o 
  22   6   2       82.67       85.95      6.88 o 
  24   6   2       76.43       66.37      4.79 o 
  26   6   2       15.84       11.94      4.30 o 
 -25   7   2       29.93       24.60     10.05 o 
 -23   7   2       81.91       89.65     10.84 o 
 -21   7   2      129.88      119.01     10.84 o 
 -19   7   2      145.50      132.50     13.22 o 
 -17   7   2      219.32      229.82     13.75 o 
 -15   7   2      146.93      140.96     12.43 o 
 -13   7   2      128.35      121.91      8.22 o 
 -11   7   2       74.17       79.45      5.89 o 
  -9   7   2      176.22      161.53      8.86 o 
  -7   7   2      146.19      132.35      6.21 o 
  -5   7   2      702.26      684.03     10.92 o 
  -3   7   2      373.61      368.40      7.74 o 
  -1   7   2      177.75      153.92     11.90 o 
   1   7   2      425.49      430.55     15.34 o 
   3   7   2        9.59       15.34      7.14 o 
   5   7   2       69.21       67.97      7.67 o 
   7   7   2      373.32      346.18     13.22 o 
   9   7   2      114.14      116.10      9.52 o 
  11   7   2      508.61      512.80     14.81 o 
  13   7   2      230.45      236.17     10.05 o 
  17   7   2        2.41        2.64      5.55 o 
  19   7   2      178.79      172.96      8.46 o 
  21   7   2       10.33        5.82      5.82 o 
  23   7   2       12.07        8.73      5.55 o 
  25   7   2      224.31      216.74      7.37 o 
 -26   8   2      147.70      156.83     15.87 o 
 -24   8   2      141.97      146.25     14.81 o 
 -22   8   2       58.26       53.42     10.58 o 
 -20   8   2        1.02        4.50      9.26 o 
 -18   8   2      115.93      124.30     10.84 o 
 -16   8   2      307.33      336.40     15.34 o 
 -14   8   2       95.26       97.06      9.52 o 
 -12   8   2      251.97      260.50     13.49 o 
 -10   8   2       56.97       58.98      8.20 o 
  -8   8   2      188.53      184.33     11.64 o 
  -6   8   2      213.23      211.45     14.41 o 
  -4   8   2        0.56       -3.90     10.84 o 
  -2   8   2       72.09       73.52      8.99 o 
   0   8   2     1098.56     1176.08     28.56 o 
   2   8   2      261.64      243.04     13.22 o 
   4   8   2      192.74      183.27     12.17 o 
   6   8   2       45.00       43.37      7.93 o 
   8   8   2      789.03      788.37     20.89 o 
  10   8   2       54.98       55.27      7.41 o 
  12   8   2       87.71       94.94      9.26 o 
  14   8   2      203.66      192.11     15.34 o 
  16   8   2       39.45       43.90      6.61 o 
  18   8   2       62.65       75.37      7.14 o 
  20   8   2       92.23       83.57      7.67 o 
  22   8   2       35.78       27.50      6.88 o 
 -21   9   2       88.38       89.65     11.64 o 
 -19   9   2       27.77       27.24     10.05 o 
 -17   9   2      101.28      116.63     11.11 o 
 -15   9   2      407.63      421.56     17.19 o 
 -13   9   2       70.66       71.67      9.26 o 
 -11   9   2      308.66      309.42     14.28 o 
  -9   9   2       92.19      103.14      8.99 o 
  -7   9   2       12.51        4.94     16.00 o 
  -5   9   2       18.68        9.42      9.79 o 
  -3   9   2      239.92      225.06     14.28 o 
  -1   9   2      107.66       97.06     10.31 o 
   1   9   2       24.72       14.81      8.46 o 
   3   9   2        8.56        2.38      8.46 o 
   5   9   2       72.65       82.78      9.52 o 
   7   9   2      284.22      291.18     13.75 o 
   9   9   2       27.69       37.29      7.93 o 
  11   9   2       29.13       36.15      6.35 o 
  13   9   2      215.99      230.39     19.17 o 
  15   9   2      162.27      174.02     10.58 o 
  17   9   2       34.23       36.23      7.67 o 
  19   9   2       81.29       98.38      8.46 o 
 -16  10   2        3.13       11.11      9.26 o 
 -14  10   2        0.02       -8.46      8.46 o 
 -12  10   2      199.62      195.70     13.49 o 
 -10  10   2      413.39      435.04     15.87 o 
  -8  10   2       87.47      104.73     10.31 o 
  -4  10   2       51.51       24.33     10.05 o 
  -2  10   2       66.17       40.46     10.31 o 
   0  10   2      190.48      189.89     14.28 o 
   2  10   2      113.81      116.36     11.37 o 
   4  10   2       26.67       24.60      9.26 o 
   6  10   2      442.22      487.14     17.98 o 
   8  10   2       27.22       21.42      8.46 o 
  10  10   2      104.36      113.72     10.05 o 
  12  10   2       45.38       43.90      8.46 o 
  -5  11   2      118.98       98.38     12.69 o 
  -3  11   2      145.50      139.11     13.49 o 
  -1  11   2       52.70       29.88     10.84 o 
   1  11   2      181.44      181.16     15.07 o 
   3  11   2      149.56      152.60     14.28 o 
 -23   1   3      168.16      143.87     12.43 o 
 -21   1   3       92.79       77.33      5.98 o 
 -19   1   3      352.43      346.15      7.42 o 
 -17   1   3      220.97      205.02      5.70 o 
 -15   1   3      830.20      903.60     12.67 o 
 -13   1   3      418.00      431.68      6.79 o 
 -11   1   3      697.89      693.54      9.08 o 
  -9   1   3     3724.04     3863.85     40.12 o 
  -7   1   3      446.50      434.58      4.77 o 
  -5   1   3     3619.01     3639.71     38.89 o 
  -3   1   3      548.48      600.50      8.55 o 
  -1   1   3     2670.52     2726.79     24.25 o 
   1   1   3     3929.86     4046.98     35.85 o 
   3   1   3     1938.45     1944.85     20.08 o 
   5   1   3     6420.58     6936.52    120.46 o 
   7   1   3      694.80      750.02     12.69 o 
   9   1   3      433.95      446.93      4.96 o 
  11   1   3      368.07      375.24      4.62 o 
  13   1   3      213.77      202.92      3.72 o 
  15   1   3      175.04      167.02      3.84 o 
  17   1   3       89.52      100.43      3.29 o 
  19   1   3        4.30       -0.42      2.56 o 
  21   1   3      173.41      155.29      4.65 o 
  23   1   3       15.85       13.22      4.30 o 
  25   1   3       91.31       85.74     13.62 o 
  27   1   3       20.30       24.68      5.05 o 
  29   1   3      445.35      469.81     10.75 o 
  31   1   3       22.09       18.83      5.70 o 
 -24   2   3      997.58      974.29     26.98 o 
 -22   2   3      297.75      327.14     14.81 o 
 -20   2   3      136.80      109.14      7.94 o 
 -18   2   3      121.17       89.65      3.83 o 
 -16   2   3      372.47      343.73      5.68 o 
 -14   2   3       56.74       40.51      2.53 o 
 -12   2   3     3169.76     3394.58     32.17 o 
 -10   2   3     2027.53     2033.34     44.97 o 
  -8   2   3     3381.27     3405.23     34.49 o 
  -6   2   3      264.80      275.59      5.50 o 
  -4   2   3     1006.11      994.58      9.13 o 
  -2   2   3      464.89      472.06      5.90 o 
   0   2   3      705.70      759.54     15.12 o 
   2   2   3     1439.20     1498.60     13.02 o 
   4   2   3     1469.31     1557.96     21.29 o 
   6   2   3      655.88      655.88      7.79 o 
   8   2   3       66.25       65.54      3.27 o 
  10   2   3      514.11      594.94      6.16 o 
  12   2   3      207.61      219.31      3.67 o 
  14   2   3      334.69      324.56      4.59 o 
  16   2   3      754.04      702.72      9.64 o 
  18   2   3      361.20      367.83     10.71 o 
  20   2   3      268.90      275.92      5.32 o 
  22   2   3        2.39        2.83      2.82 o 
  24   2   3       39.71       40.55      5.88 o 
  26   2   3      175.96      185.04      5.35 o 
  28   2   3      142.46      155.24     10.84 o 
  30   2   3       76.95       97.06      9.52 o 
 -25   3   3      364.86      357.82     16.13 o 
 -23   3   3      258.65      206.02     12.96 o 
 -21   3   3      228.01      203.37     11.90 o 
 -19   3   3      292.63      265.75      7.05 o 
 -17   3   3     1077.85     1045.00     11.85 o 
 -15   3   3       63.58       53.94      2.89 o 
 -13   3   3      372.11      347.00      5.55 o 
 -11   3   3       68.61       80.24      3.15 o 
  -9   3   3     2079.99     2099.26     21.86 o 
  -7   3   3      907.93      985.60     19.35 o 
  -5   3   3      622.27      697.04     11.34 o 
  -3   3   3      290.88      291.10      5.53 o 
  -1   3   3       55.49       40.83      2.54 o 
   1   3   3     3193.90     3331.66     26.89 o 
   3   3   3      431.58      448.14     19.17 o 
   5   3   3       83.02       85.55      5.82 o 
   7   3   3      216.11      211.07      5.02 o 
   9   3   3      107.08      103.07      3.15 o 
  11   3   3     1088.54     1137.75     12.89 o 
  13   3   3      335.74      327.45      4.67 o 
  15   3   3      173.25      147.04      6.08 o 
  17   3   3      334.09      316.83      7.93 o 
  19   3   3       26.76       27.50      3.97 o 
  21   3   3      568.89      550.09      8.83 o 
  23   3   3      214.30      206.11      5.72 o 
  25   3   3      633.43      616.96     11.50 o 
  27   3   3       39.07       38.08      4.25 o 
  29   3   3      244.81      247.78      7.04 o 
 -22   4   3      461.97      395.90     14.02 o 
 -20   4   3        4.41        1.59      4.18 o 
 -18   4   3       41.46       33.66      3.83 o 
 -16   4   3      415.14      423.92      6.79 o 
 -14   4   3      276.03      257.50      8.28 o 
 -12   4   3     1165.65     1205.05     12.81 o 
 -10   4   3     2022.30     2028.32     19.84 o 
  -8   4   3      102.38       91.64      5.39 o 
  -6   4   3      478.99      486.16      6.26 o 
  -4   4   3      357.46      350.01      5.39 o 
  -2   4   3     1057.51     1079.87     11.18 o 
   0   4   3      786.55      876.02     10.29 o 
   2   4   3      802.12      774.74     11.29 o 
   4   4   3      587.70      667.69     10.02 o 
   6   4   3      288.05      281.27      6.26 o 
   8   4   3      549.51      602.42      9.34 o 
  10   4   3      240.07      239.00      5.57 o 
  12   4   3      147.12      127.47      6.08 o 
  14   4   3     1402.05     1405.10     23.01 o 
  16   4   3     1278.79     1231.61     20.89 o 
  18   4   3       76.31       80.66      5.82 o 
  20   4   3      114.57      112.13      6.35 o 
  22   4   3       73.05       67.44      5.02 o 
  24   4   3      158.54      154.18      5.57 o 
  26   4   3       62.65       64.79      4.44 o 
  28   4   3       82.60       91.81      5.52 o 
 -23   5   3      203.55      191.74     12.96 o 
 -21   5   3      569.17      579.18     18.25 o 
 -19   5   3      220.18      202.84     12.43 o 
 -17   5   3      427.61      399.62      9.65 o 
 -15   5   3      682.44      646.68      9.99 o 
 -13   5   3     1226.40     1194.36     14.89 o 
 -11   5   3       63.79       72.13      4.10 o 
  -9   5   3      245.46      241.11      6.54 o 
  -7   5   3      139.74      130.31      3.85 o 
  -5   5   3      266.12      267.20      5.16 o 
  -3   5   3      227.07      218.44      9.08 o 
  -1   5   3      370.43      363.58      6.21 o 
   1   5   3      264.35      294.92      6.80 o 
   3   5   3      262.83      265.84     15.21 o 
   5   5   3      289.07      281.54     10.45 o 
   7   5   3      313.97      333.25      7.31 o 
   9   5   3      906.20      960.45     13.66 o 
  11   5   3      322.31      300.87      6.40 o 
  13   5   3      192.12      197.29      7.41 o 
  15   5   3      342.07      338.52      9.26 o 
  17   5   3      293.29      275.57      8.46 o 
  19   5   3      135.87      133.82      6.88 o 
  21   5   3      161.27      153.65      7.14 o 
  23   5   3      104.45      110.02      6.88 o 
  25   5   3      181.34      176.56      6.40 o 
  27   5   3       93.56       99.14     15.60 o 
 -24   6   3       66.93       66.91      9.79 o 
 -22   6   3       44.23       51.84      8.99 o 
 -20   6   3       25.77       28.83      8.20 o 
 -18   6   3      255.89      287.74     14.02 o 
 -16   6   3       17.24       20.36      7.67 o 
 -14   6   3      195.06      180.44      8.95 o 
 -12   6   3      451.06      470.39      8.33 o 
 -10   6   3      191.03      188.26      4.81 o 
  -8   6   3      682.30      662.95     10.80 o 
  -6   6   3      656.13      632.95     10.45 o 
  -4   6   3     1578.65     1507.27     19.26 o 
  -2   6   3     2866.07     2874.09     62.68 o 
   0   6   3      261.28      257.59     12.69 o 
   2   6   3       16.73       13.91      4.00 o 
   4   6   3      668.35      685.92     11.37 o 
   6   6   3      401.25      388.95     17.19 o 
   8   6   3     1146.18     1113.50     17.19 o 
  10   6   3      470.54      445.25      8.69 o 
  12   6   3      515.79      514.88     18.51 o 
  14   6   3       44.90       45.49      5.55 o 
  16   6   3      223.15      205.75      8.20 o 
  18   6   3       22.51       29.88      5.55 o 
  20   6   3       21.69       21.42      5.55 o 
  22   6   3      147.08      156.30      8.46 o 
  24   6   3       48.16       53.16      6.08 o 
 -25   7   3       55.38       65.85     10.58 o 
 -23   7   3       17.21       13.49      9.52 o 
 -21   7   3        0.60        3.44      8.73 o 
 -19   7   3      191.76      186.45     14.02 o 
 -17   7   3      189.38      166.88     13.22 o 
 -15   7   3       79.81       83.04      9.26 o 
 -13   7   3      394.91      396.43     15.34 o 
 -11   7   3       49.35       55.58      5.70 o 
  -9   7   3      127.60      128.45      6.46 o 
  -7   7   3       23.63       21.19      4.17 o 
  -5   7   3      356.94      350.79      8.12 o 
  -3   7   3     1025.83      999.12     16.56 o 
  -1   7   3      498.91      491.90     16.66 o 
   1   7   3      414.03      396.17     15.07 o 
   3   7   3      143.95      133.55     11.37 o 
   5   7   3     1270.97     1253.43     41.79 o 
   7   7   3      266.56      259.57      7.62 o 
   9   7   3       71.88       75.52      4.93 o 
  11   7   3      274.26      275.38      9.39 o 
  13   7   3      224.13      212.40      6.64 o 
  15   7   3      182.43      170.32      8.73 o 
  17   7   3      319.58      323.44     10.58 o 
  19   7   3       10.99       19.04      6.08 o 
  21   7   3      117.36      116.63      8.46 o 
  23   7   3       46.43       40.46      6.88 o 
 -26   8   3       97.13       89.65     12.17 o 
 -24   8   3      168.01      194.91     16.13 o 
 -22   8   3      295.05      302.55     16.40 o 
 -20   8   3       16.84       13.75      9.52 o 
 -18   8   3       48.14       54.74      9.79 o 
 -16   8   3       22.22       25.65      8.73 o 
 -14   8   3       44.02       52.10      8.99 o 
 -12   8   3       29.73       43.37      8.46 o 
 -10   8   3        9.53       11.37      7.41 o 
  -8   8   3      115.57      122.67      9.39 o 
  -6   8   3       11.70       10.62      5.21 o 
  -4   8   3       81.67       85.35     10.98 o 
  -2   8   3       47.49       39.67      8.99 o 
   0   8   3       98.65       92.30      9.79 o 
   2   8   3     1016.74     1044.90     26.18 o 
   4   8   3      101.99      100.76      9.52 o 
   6   8   3       12.44       10.05      7.41 o 
   8   8   3       27.48       19.83      7.41 o 
  10   8   3       74.08       81.80      6.08 o 
  12   8   3      197.98      197.42      7.38 o 
  14   8   3       71.73       81.46      7.67 o 
  16   8   3       26.67       27.77      6.88 o 
  18   8   3      152.87      161.85     10.31 o 
  20   8   3        3.27        6.88      7.14 o 
 -21   9   3      562.47      592.40     21.69 o 
 -19   9   3      151.02      187.24     15.07 o 
 -17   9   3      168.55      183.80     14.28 o 
 -15   9   3       56.61       57.92      9.79 o 
 -13   9   3        7.55        7.41      8.46 o 
 -11   9   3       41.83       42.31      8.46 o 
  -9   9   3       19.60       18.25      7.67 o 
  -7   9   3       34.53       18.26     16.79 o 
  -5   9   3      172.62      155.24     14.02 o 
  -3   9   3      143.42      123.77     11.37 o 
  -1   9   3      122.55       95.47     10.84 o 
   1   9   3       86.02       80.13     10.31 o 
   3   9   3      246.81      233.79     13.75 o 
   5   9   3      164.59      134.88     12.43 o 
   7   9   3       82.42       89.12      9.52 o 
   9   9   3       54.14       54.74      8.46 o 
  11   9   3       23.82       21.69      7.41 o 
  13   9   3       24.66       20.99      4.95 o 
  15   9   3        1.56       -5.02      7.14 o 
  17   9   3       66.59       56.86      8.46 o 
 -16  10   3       26.44       46.81     10.05 o 
 -14  10   3       63.78       85.95     10.31 o 
 -12  10   3      202.40      225.32     13.75 o 
 -10  10   3      218.01      238.55     12.69 o 
  -8  10   3      228.43      269.75     11.90 o 
  -6  10   3      245.12      196.76     15.87 o 
  -4  10   3       10.14       -9.52      9.52 o 
  -2  10   3        7.82       -9.52      9.52 o 
   0  10   3       34.29       11.11      9.79 o 
   2  10   3       97.55       92.30     11.37 o 
   4  10   3       51.07       52.89     10.05 o 
   6  10   3       24.65       21.69      8.99 o 
   8  10   3       65.05       81.98     10.05 o 
  10  10   3       38.14       49.19      8.73 o 
 -22   0   4       69.18       58.45      8.46 o 
 -20   0   4      934.10      831.21     23.80 o 
 -18   0   4     2684.05     2636.45     57.92 o 
 -16   0   4     1220.69     1122.90     17.79 o 
 -14   0   4      196.86      191.27      6.15 o 
 -12   0   4      538.96      512.93      9.72 o 
 -10   0   4      128.23      132.69      5.78 o 
  -8   0   4     5180.44     5191.76    124.03 o 
  -6   0   4      931.36     1103.24     33.85 o 
  -4   0   4     4256.17     4329.65     44.20 o 
  -2   0   4      738.09      764.30      9.26 o 
   0   0   4     4118.04     4319.34     50.64 o 
   2   0   4     5262.64     5450.86     94.68 o 
   4   0   4     4781.68     4806.55     47.68 o 
   6   0   4     3587.24     3662.57     54.74 o 
   8   0   4      611.40      640.27     12.17 o 
  10   0   4      757.64      817.46     14.55 o 
  12   0   4      179.23      180.89      6.88 o 
  14   0   4      965.87      846.02     16.93 o 
  16   0   4      595.74      528.93     12.96 o 
  18   0   4      165.79      142.02      8.73 o 
  20   0   4      534.20      512.53     13.75 o 
  22   0   4      227.26      230.61     10.58 o 
  24   0   4       80.59       93.09      8.20 o 
  26   0   4      242.12      285.62     12.17 o 
  28   0   4      443.40      436.90     15.07 o 
 -23   1   4       21.85       18.51      7.41 o 
 -21   1   4      174.63      156.33      9.06 o 
 -19   1   4      459.96      395.38     11.28 o 
 -17   1   4     1351.37     1272.32     17.13 o 
 -15   1   4     1800.64     1703.40     27.48 o 
 -13   1   4      818.07      823.72      9.75 o 
 -11   1   4      974.50      999.10     11.29 o 
  -9   1   4     2118.78     2075.28     23.13 o 
  -7   1   4       12.17       13.41      2.30 o 
  -5   1   4       14.03        9.51      2.76 o 
  -3   1   4     1430.61     1527.61     16.49 o 
  -1   1   4       44.27       33.83      2.17 o 
   1   1   4      325.70      343.35      9.71 o 
   3   1   4     3030.85     3249.12     28.91 o 
   5   1   4     1065.95     1076.24     15.87 o 
   7   1   4       18.37       22.74      3.17 o 
   9   1   4      913.31      943.06     11.59 o 
  11   1   4      458.16      482.82      7.45 o 
  13   1   4       75.45       65.70      3.43 o 
  15   1   4      322.08      287.96      6.28 o 
  17   1   4      281.91      234.31      5.17 o 
  19   1   4      200.03      193.33      5.06 o 
  21   1   4       21.54       21.96      4.30 o 
  23   1   4       80.15       75.02      5.41 o 
  25   1   4      255.30      252.80      8.23 o 
  27   1   4      369.30      398.38     10.00 o 
  29   1   4      414.18      435.84     10.85 o 
 -24   2   4      144.99      133.03     13.22 o 
 -22   2   4       47.74       28.83      7.41 o 
 -20   2   4      924.81      838.25     13.06 o 
 -18   2   4      760.83      733.23     15.19 o 
 -16   2   4       40.56       35.37      3.44 o 
 -14   2   4     1153.79     1113.18     19.50 o 
 -12   2   4      558.50      512.97      7.04 o 
 -10   2   4     4330.32     4430.13     47.10 o 
  -8   2   4      727.38      751.43      9.08 o 
  -6   2   4     1250.31     1295.60     12.52 o 
  -4   2   4      937.24      969.73     10.99 o 
  -2   2   4     1279.89     1355.73     14.87 o 
   0   2   4      115.93      109.49      7.10 o 
   2   2   4      899.64      928.24      7.87 o 
   4   2   4      243.94      255.88      4.34 o 
   6   2   4      422.15      466.88      5.89 o 
   8   2   4     1360.95     1293.44     21.02 o 
  10   2   4     1144.45     1134.36     26.84 o 
  12   2   4      917.28      888.52     14.55 o 
  14   2   4       64.46       92.02      4.77 o 
  16   2   4      242.60      198.44      5.65 o 
  18   2   4      108.05      105.61      6.08 o 
  20   2   4       58.70       55.65      5.45 o 
  22   2   4      182.01      192.27      5.37 o 
  24   2   4       57.35       67.11      3.96 o 
  26   2   4      142.17      150.29     11.37 o 
  28   2   4       73.87       69.82      8.73 o 
 -25   3   4       86.60       89.39      9.26 o 
 -23   3   4       49.55       46.28      7.67 o 
 -21   3   4      266.65      251.67      8.87 o 
 -19   3   4      186.08      177.14      6.75 o 
 -17   3   4      111.39      103.12      4.66 o 
 -15   3   4      131.62      123.16      4.48 o 
 -13   3   4      291.92      254.35      4.32 o 
 -11   3   4     2244.57     2265.29     31.42 o 
  -9   3   4       84.84       78.55      3.42 o 
  -7   3   4       87.56       71.61      3.38 o 
  -5   3   4     1114.77     1137.33     11.81 o 
  -3   3   4       59.55       61.19      2.56 o 
  -1   3   4     2290.04     2484.95     25.61 o 
   1   3   4     1710.24     1777.53     16.83 o 
   3   3   4      720.04      776.69     13.36 o 
   5   3   4      389.70      404.58      5.93 o 
   7   3   4      560.56      592.66      7.12 o 
   9   3   4      154.39      174.77      4.58 o 
  11   3   4      999.83      983.97     12.69 o 
  13   3   4      135.02      131.49      4.85 o 
  15   3   4      115.51      129.29      5.08 o 
  17   3   4       48.30       44.05      3.61 o 
  19   3   4       51.42       57.67      4.06 o 
  21   3   4      477.70      457.79     10.84 o 
  23   3   4      209.53      228.95      6.84 o 
  25   3   4       18.24       13.18      6.61 o 
  27   3   4       31.79       32.26      4.74 o 
 -22   4   4      253.98      218.71     12.69 o 
 -20   4   4      228.61      230.61     12.43 o 
 -18   4   4      539.53      468.36      8.19 o 
 -16   4   4      592.47      537.37      7.74 o 
 -14   4   4     1186.98     1155.63     12.71 o 
 -12   4   4      105.85      104.29      3.46 o 
 -10   4   4      830.83      791.38      9.87 o 
  -8   4   4     2010.30     2065.57     36.19 o 
  -6   4   4      768.35      792.20      9.62 o 
  -4   4   4      832.77      860.97     17.22 o 
  -2   4   4      586.68      639.46      8.55 o 
   0   4   4      536.40      534.40      9.90 o 
   2   4   4      108.85      128.49      5.67 o 
   4   4   4      166.29      172.55      9.39 o 
   6   4   4      161.76      164.24     12.30 o 
   8   4   4      558.45      555.43     10.05 o 
  10   4   4      471.24      451.29      7.91 o 
  12   4   4      512.54      552.20     11.90 o 
  14   4   4      155.78      143.08      7.14 o 
  16   4   4       25.88       25.12      4.76 o 
  18   4   4       38.83       40.73      5.02 o 
  20   4   4       40.50       32.00      5.02 o 
  22   4   4      784.29      823.81     16.13 o 
  24   4   4      324.92      296.65     12.96 o 
  26   4   4       93.27       82.50      5.19 o 
 -23   5   4       64.08       69.82      8.99 o 
 -21   5   4      141.99      129.85     12.17 o 
 -19   5   4      245.30      239.61     13.49 o 
 -17   5   4      575.13      516.36     10.54 o 
 -15   5   4      245.30      218.21      7.74 o 
 -13   5   4      223.29      227.72      8.16 o 
 -11   5   4      450.29      460.45      8.48 o 
  -9   5   4      671.47      695.36     11.15 o 
  -7   5   4      888.77      875.66     12.99 o 
  -5   5   4      829.56      785.29     14.30 o 
  -3   5   4       55.32       58.90      3.53 o 
  -1   5   4      362.57      354.13      8.51 o 
   1   5   4     1003.52     1055.92     14.98 o 
   3   5   4       40.59       37.23      4.00 o 
   5   5   4      579.89      580.58     17.19 o 
   7   5   4      815.79      799.21     12.26 o 
   9   5   4     1162.55     1136.11     21.82 o 
  11   5   4      183.73      173.21      8.07 o 
  13   5   4       61.57       70.35      5.82 o 
  15   5   4      126.99      123.77      7.41 o 
  17   5   4       85.68       84.89      6.35 o 
  19   5   4      325.50      330.32     10.05 o 
  21   5   4      652.29      672.01     14.28 o 
  23   5   4       37.29       39.67      5.82 o 
  25   5   4       25.33       22.54      4.69 o 
 -24   6   4       21.21       11.11      8.99 o 
 -22   6   4       27.30       18.25      8.73 o 
 -20   6   4       74.25       63.74      9.26 o 
 -18   6   4       94.33       99.70      9.52 o 
 -16   6   4      174.62      161.85     12.69 o 
 -14   6   4       72.62       72.73      8.99 o 
 -12   6   4       16.43       14.04      5.33 o 
 -10   6   4      517.25      502.47      9.53 o 
  -8   6   4      981.30      962.35     14.16 o 
  -6   6   4     1838.45     1842.64     30.39 o 
  -4   6   4      329.01      303.39      8.81 o 
  -2   6   4       28.14       20.80      4.76 o 
   0   6   4      256.80      251.77     12.96 o 
   2   6   4       82.74       79.80      5.08 o 
   4   6   4      521.62      527.29     10.10 o 
   6   6   4      409.99      414.47     13.22 o 
   8   6   4      384.93      374.62      8.45 o 
  10   6   4       92.42       81.09      4.58 o 
  12   6   4       20.97       19.31      5.29 o 
  14   6   4      269.95      251.24      9.79 o 
  16   6   4       70.37       59.50      6.61 o 
  18   6   4      664.66      708.77     15.34 o 
  20   6   4      248.01      277.95     10.05 o 
  22   6   4       15.71       18.25      6.35 o 
  24   6   4       17.66       19.04      6.35 o 
 -27   7   4       51.12       55.01     11.37 o 
 -25   7   4      270.63      282.71     16.93 o 
 -23   7   4       17.93       24.60      9.79 o 
 -21   7   4      201.55      211.57     15.07 o 
 -19   7   4      246.84      248.07     14.81 o 
 -17   7   4       40.03       53.42      9.26 o 
 -15   7   4      221.89      239.61     14.28 o 
 -13   7   4       55.09       65.32      8.99 o 
 -11   7   4       33.44       39.41      8.46 o 
  -9   7   4        8.47       11.69      8.84 o 
  -7   7   4      317.32      329.64      8.45 o 
  -5   7   4       75.68       70.05      9.92 o 
  -3   7   4      274.92      256.64      8.06 o 
  -1   7   4       74.26       82.25      9.26 o 
   1   7   4      187.04      183.27     12.96 o 
   3   7   4       30.08       28.83      7.93 o 
   5   7   4      145.83      148.89     11.64 o 
   7   7   4       92.23       91.85      5.46 o 
   9   7   4      327.00      339.26      8.51 o 
  11   7   4      104.22      105.38      5.84 o 
  13   7   4       97.24       98.91      7.67 o 
  15   7   4      152.89      159.21      9.52 o 
  17   7   4        5.75        0.79      6.35 o 
  19   7   4       33.49       47.34      7.14 o 
  21   7   4      267.54      285.62     11.37 o 
 -24   8   4      197.48      239.87     16.93 o 
 -22   8   4      203.08      221.62     15.60 o 
 -20   8   4      263.41      272.40     16.13 o 
 -18   8   4        3.93        4.23      8.99 o 
 -16   8   4       72.72       74.05     10.05 o 
 -14   8   4      213.34      233.52     14.02 o 
 -12   8   4      136.84      154.98     12.69 o 
 -10   8   4        3.67        9.52      7.93 o 
  -8   8   4      603.95      603.95     13.05 o 
  -6   8   4       37.99       41.94      5.59 o 
  -4   8   4      322.25      309.42     15.07 o 
  -2   8   4       59.98       47.07      9.26 o 
   0   8   4      179.10      173.22     12.96 o 
   2   8   4       66.65       57.65      9.26 o 
   4   8   4      362.22      357.82     15.34 o 
   6   8   4        8.65       -2.12      7.67 o 
   8   8   4        5.87        1.06      7.41 o 
  10   8   4       90.04       91.50      8.20 o 
  12   8   4      256.26      271.08      7.95 o 
  14   8   4       28.48       28.30      7.41 o 
  16   8   4       98.92      108.96      8.73 o 
  18   8   4      105.38      112.13      8.99 o 
 -21   9   4      163.96      171.90     15.87 o 
 -19   9   4       10.06       10.05     10.05 o 
 -17   9   4      282.54      303.08     15.87 o 
 -15   9   4       72.49       93.36     10.58 o 
 -13   9   4       37.43       38.88      9.26 o 
 -11   9   4      112.80      116.89     11.90 o 
  -9   9   4      313.74      350.15     14.02 o 
  -7   9   4       35.10       39.40     20.50 o 
  -5   9   4       35.01       20.10      9.79 o 
  -3   9   4       89.59       71.14     10.58 o 
  -1   9   4        4.30       -8.99      8.99 o 
   1   9   4       35.40       15.34      9.26 o 
   3   9   4       20.84       -4.23      8.73 o 
   5   9   4       83.97       70.88      9.79 o 
   7   9   4      126.00      120.33     12.17 o 
   9   9   4       10.67        7.67      7.67 o 
  11   9   4       22.28       20.63      7.41 o 
  13   9   4        1.04        0.79      6.35 o 
 -14  10   4      121.89      142.02     13.22 o 
 -12  10   4       76.15       92.83      9.52 o 
 -10  10   4       44.15       53.69      7.93 o 
  -6  10   4      124.48       94.68     12.43 o 
  -4  10   4        8.86      -10.05     10.05 o 
  -2  10   4      508.31      514.65     20.36 o 
   0  10   4      123.91      124.56     12.17 o 
   2  10   4      139.06      142.81     12.43 o 
   4  10   4      201.23      217.39     14.81 o 
   6  10   4       29.91       29.62      9.52 o 
   8  10   4       27.03       31.21      9.26 o 
 -23   1   5       31.42       35.17      8.20 o 
 -21   1   5     1949.65     1852.81     37.42 o 
 -19   1   5      656.78      625.84     10.78 o 
 -17   1   5     2426.92     2411.79     25.32 o 
 -15   1   5      415.78      367.21      6.31 o 
 -13   1   5      581.81      594.80      8.09 o 
 -11   1   5      328.77      307.92      5.64 o 
  -9   1   5     1287.19     1343.19     14.85 o 
  -7   1   5      253.12      263.02      5.24 o 
  -5   1   5      469.28      465.44      7.81 o 
  -3   1   5     1025.10     1027.66     11.83 o 
  -1   1   5       72.05       72.25      3.53 o 
   1   1   5      309.06      327.61      5.71 o 
   3   1   5     1778.08     1697.15     19.54 o 
   5   1   5      370.52      359.52      6.85 o 
   7   1   5     1682.36     1595.25     25.92 o 
   9   1   5      192.31      164.23      7.14 o 
  11   1   5       29.29       31.84      3.27 o 
  13   1   5      506.85      422.96     19.17 o 
  15   1   5      337.68      272.52      6.62 o 
  17   1   5      323.80      301.65      7.18 o 
  19   1   5      379.15      385.70      8.69 o 
  21   1   5       48.71       37.23      4.77 o 
  23   1   5       20.36       26.15      7.67 o 
  25   1   5      402.09      426.40     10.98 o 
  27   1   5      194.51      205.59      8.60 o 
 -24   2   5      299.61      309.42     15.34 o 
 -22   2   5      331.31      354.38     15.07 o 
 -20   2   5      262.34      249.76     15.74 o 
 -18   2   5      515.05      499.47      9.64 o 
 -16   2   5     1210.32     1102.97     15.57 o 
 -14   2   5      473.44      459.28      7.08 o 
 -12   2   5      682.97      741.44      9.51 o 
 -10   2   5       18.50       21.41      2.61 o 
  -8   2   5      291.80      296.44      6.54 o 
  -6   2   5      244.18      272.13      5.27 o 
  -4   2   5       56.23       62.56      2.79 o 
  -2   2   5       49.59       54.41      2.79 o 
   0   2   5      139.72      129.19      4.45 o 
   2   2   5      417.02      400.63      8.13 o 
   4   2   5      293.54      315.26      8.48 o 
   6   2   5      408.14      454.27      6.13 o 
   8   2   5     1167.89     1093.71     13.46 o 
  10   2   5      209.78      233.75      5.70 o 
  12   2   5      703.38      599.18      9.16 o 
  14   2   5       21.61        8.67      3.27 o 
  16   2   5      150.62      140.34     10.31 o 
  18   2   5       81.24       79.22      4.56 o 
  20   2   5       45.93       50.09      3.77 o 
  22   2   5      177.75      184.30      5.79 o 
  24   2   5      145.87      160.99      7.66 o 
  26   2   5      369.00      372.08      9.99 o 
 -23   3   5       10.62       13.49      7.14 o 
 -21   3   5      629.14      599.10     23.54 o 
 -19   3   5        3.91        0.54      4.37 o 
 -17   3   5     1333.98     1206.95     17.15 o 
 -15   3   5     2097.69     2060.68     28.23 o 
 -13   3   5     2572.72     2581.63     27.05 o 
 -11   3   5       74.54       71.73      3.52 o 
  -9   3   5      368.54      352.59      7.59 o 
  -7   3   5      669.36      658.97     15.38 o 
  -5   3   5      730.09      703.88      8.44 o 
  -3   3   5      347.94      356.17      6.19 o 
  -1   3   5     1402.74     1439.57     16.53 o 
   1   3   5      493.04      482.73     21.82 o 
   3   3   5        6.85        5.77      1.76 o 
   5   3   5       38.14       35.88      2.28 o 
   7   3   5      497.73      486.35      6.52 o 
   9   3   5      284.97      303.20      6.14 o 
  11   3   5     1609.69     1448.10     17.85 o 
  13   3   5       62.27       62.87      5.95 o 
  15   3   5      417.65      430.82      8.04 o 
  17   3   5       80.81       91.61      4.58 o 
  19   3   5       43.96       45.39      4.29 o 
  21   3   5       16.58       10.31      5.55 o 
  23   3   5      486.70      522.70     10.16 o 
  25   3   5       80.43       78.66      5.59 o 
 -22   4   5      336.61      319.21     15.07 o 
 -20   4   5       87.08       75.64      8.73 o 
 -18   4   5      212.98      208.66     13.22 o 
 -16   4   5       51.12       48.19      4.55 o 
 -14   4   5     1941.94     1899.84     24.73 o 
 -12   4   5      936.55      897.10     16.15 o 
 -10   4   5       82.05       74.95      5.88 o 
  -8   4   5      516.13      480.11     15.73 o 
  -6   4   5      293.73      280.92      7.15 o 
  -4   4   5      223.97      232.98      5.60 o 
  -2   4   5      352.45      349.20      6.47 o 
   0   4   5     1051.94      991.04     17.06 o 
   2   4   5      229.85      233.37      6.88 o 
   4   4   5      118.02      121.95      6.08 o 
   6   4   5      174.02      154.95      6.29 o 
   8   4   5      343.03      371.16      7.79 o 
  10   4   5      267.57      228.50      9.26 o 
  12   4   5      164.77      161.06      7.93 o 
  14   4   5       56.16       63.74      5.55 o 
  16   4   5      258.78      266.58      9.52 o 
  18   4   5      219.39      227.44      9.26 o 
  20   4   5        5.03        7.93      5.29 o 
  22   4   5       44.87       39.93      6.08 o 
  24   4   5       70.45       63.18      6.61 o 
 -23   5   5      287.44      312.07     15.60 o 
 -21   5   5      284.84      313.13     15.34 o 
 -19   5   5       51.65       41.26      8.46 o 
 -17   5   5      615.52      590.02     18.78 o 
 -15   5   5       98.75       95.47      9.26 o 
 -13   5   5     1355.19     1319.68     31.21 o 
 -11   5   5      582.82      579.01     10.41 o 
  -9   5   5      992.56      922.02     13.83 o 
  -7   5   5      822.93      756.32     12.05 o 
  -5   5   5      457.64      446.40     10.37 o 
  -3   5   5      174.00      163.91      7.43 o 
  -1   5   5      219.43      218.55     13.09 o 
   1   5   5      194.02      202.05     12.43 o 
   3   5   5       58.13       46.39      4.35 o 
   5   5   5       43.09       38.86      4.44 o 
   7   5   5      232.99      222.08      6.73 o 
   9   5   5      101.56       89.32      5.27 o 
  11   5   5      363.57      358.88     11.11 o 
  13   5   5       60.28       60.83      6.08 o 
  15   5   5      261.46      253.62      9.52 o 
  17   5   5      249.73      234.32      9.79 o 
  19   5   5      139.47      163.44      8.99 o 
  21   5   5      153.23      150.74      9.52 o 
  23   5   5      113.24      121.39      8.99 o 
 -26   6   5        3.40       11.37      9.79 o 
 -24   6   5      159.40      178.51     15.07 o 
 -22   6   5       18.38       29.09      9.26 o 
 -20   6   5       79.45       59.77      9.79 o 
 -18   6   5      178.09      201.79     14.28 o 
 -16   6   5       22.66       26.71      8.73 o 
 -14   6   5       17.86       21.42      8.46 o 
 -12   6   5      601.10      609.06     19.04 o 
 -10   6   5       10.36       19.54      5.01 o 
  -8   6   5      373.20      378.05     16.93 o 
  -6   6   5      101.93       83.70      7.26 o 
  -4   6   5      590.50      568.40     17.06 o 
  -2   6   5       16.03       14.55      7.67 o 
   0   6   5      148.56      139.11     11.90 o 
   2   6   5      290.53      302.28     14.02 o 
   4   6   5      237.44      220.56     12.43 o 
   6   6   5      822.06      817.29     13.22 o 
   8   6   5      149.04      155.92      6.73 o 
  10   6   5      195.86      194.90      6.82 o 
  12   6   5      227.73      220.83      9.79 o 
  14   6   5      384.70      390.88     11.90 o 
  16   6   5      148.68      182.22      9.79 o 
  18   6   5      190.63      207.08     10.31 o 
  20   6   5       15.71       22.74      6.88 o 
 -27   7   5      289.12      366.81     18.78 o 
 -25   7   5      529.15      558.55     21.16 o 
 -23   7   5       26.30       10.58     10.05 o 
 -21   7   5       79.21       78.02     10.84 o 
 -19   7   5      195.64      238.81     15.87 o 
 -17   7   5      101.02      130.91     11.37 o 
 -15   7   5      123.04      128.27     12.96 o 
 -13   7   5       94.00       92.56      9.79 o 
 -11   7   5      596.95      591.08     18.78 o 
  -9   7   5        9.84       13.36      6.74 o 
  -7   7   5      655.12      631.91     15.07 o 
  -5   7   5        2.04        6.06      7.01 o 
  -3   7   5      313.86      301.23     14.55 o 
  -1   7   5      238.13      238.55     13.49 o 
   1   7   5        8.36        7.67      8.20 o 
   3   7   5      813.31      805.30     22.22 o 
   5   7   5     1243.66     1223.41     29.09 o 
   7   7   5      261.64      243.57     12.43 o 
   9   7   5      133.71      116.89     10.31 o 
  11   7   5      197.10      202.20     12.17 o 
  13   7   5      360.11      395.64     12.43 o 
  15   7   5       77.47       83.57      8.20 o 
  19   7   5       36.73       43.11      7.41 o 
 -24   8   5      267.13      303.87     17.98 o 
 -22   8   5       39.54       43.11     10.84 o 
 -20   8   5      135.35      129.85     12.17 o 
 -18   8   5       44.16       43.90     10.31 o 
 -16   8   5       27.59       38.08      9.79 o 
 -14   8   5       28.12       39.93      9.52 o 
 -12   8   5      241.05      271.34     14.28 o 
 -10   8   5      278.33      297.79     14.02 o 
  -8   8   5       46.62       40.85      6.02 o 
  -6   8   5      522.93      522.45     11.69 o 
  -4   8   5       29.59       19.83      9.26 o 
  -2   8   5      172.36      153.65     13.49 o 
   0   8   5       62.25       52.36      9.52 o 
   2   8   5      332.90      325.82     15.60 o 
   4   8   5       35.37       23.80      8.73 o 
   6   8   5       11.30        4.50      7.93 o 
   8   8   5       12.91        3.17      7.41 o 
  10   8   5       14.11       11.64      6.88 o 
  16   8   5       34.56       28.56      8.20 o 
 -19   9   5       14.47       10.84     10.31 o 
 -17   9   5      171.39      176.93     14.81 o 
 -15   9   5       15.01       21.69      9.52 o 
 -13   9   5       89.73       90.45     10.05 o 
 -11   9   5      107.51      104.20      9.79 o 
  -9   9   5      334.29      321.80     30.81 o 
  -7   9   5       91.74       72.20     11.11 o 
  -5   9   5      191.76      168.20     14.81 o 
  -3   9   5       58.15       23.54     10.31 o 
  -1   9   5       99.29       83.84     11.37 o 
   1   9   5      130.20      126.68     11.90 o 
   3   9   5        9.26       -8.99      8.99 o 
   5   9   5       40.88       24.07      9.52 o 
   7   9   5       32.81       27.77      8.99 o 
   9   9   5       67.69       74.05      8.99 o 
  11   9   5      130.59      145.46     10.84 o 
 -12  10   5       74.36       72.46      8.99 o 
  -8  10   5       38.69       -2.64     11.11 o 
  -6  10   5       54.81       14.81     11.37 o 
  -4  10   5      294.15      243.84     17.19 o 
  -2  10   5      114.01       91.77     12.43 o 
   0  10   5      114.80       95.21     12.17 o 
   2  10   5       18.83       -5.29      9.79 o 
   4  10   5       71.18       47.60     10.58 o 
 -20   0   6     2578.78     2532.52     57.92 o 
 -18   0   6     1000.05      922.50     16.51 o 
 -16   0   6      426.13      411.74     10.17 o 
 -14   0   6     1875.68     1860.77     30.41 o 
 -12   0   6      982.79      963.51     19.04 o 
 -10   0   6      702.26      721.93     13.63 o 
  -8   0   6      890.55      973.68     16.93 o 
  -6   0   6     1148.14     1208.34     26.45 o 
  -4   0   6       24.83       27.75      4.02 o 
  -2   0   6      282.08      258.38     10.84 o 
   0   0   6     2118.52     1994.59     40.20 o 
   2   0   6     1928.63     1749.96     35.44 o 
   4   0   6    11050.48    10891.72    204.96 o 
  14   0   6       12.77       15.34      5.29 o 
  16   0   6      110.43      115.04      8.73 o 
  18   0   6      118.05      120.86      8.99 o 
  20   0   6       77.09       84.89      7.93 o 
  22   0   6       39.07       57.92      7.67 o 
  24   0   6        5.75        8.20      7.14 o 
 -21   1   6       33.83       25.65      7.93 o 
 -19   1   6     1300.04     1256.68     17.71 o 
 -17   1   6      366.56      351.29      6.99 o 
 -15   1   6      227.49      216.04      5.70 o 
 -13   1   6      267.85      242.58      5.80 o 
 -11   1   6      159.00      151.04      4.97 o 
  -9   1   6      134.46      143.58      4.92 o 
  -7   1   6      228.96      251.93      6.50 o 
  -5   1   6      462.93      448.45      7.78 o 
  -3   1   6        9.43        9.77      2.40 o 
  -1   1   6      595.83      582.64      8.29 o 
   1   1   6      783.63      774.05      9.96 o 
   3   1   6      255.56      245.72     14.15 o 
   5   1   6      965.05      934.27     13.44 o 
   7   1   6      982.96      983.54     17.98 o 
   9   1   6      419.79      404.37     11.11 o 
  11   1   6      118.67      109.92      8.07 o 
  13   1   6       12.55       14.97      3.55 o 
  15   1   6       79.19       74.15      4.58 o 
  17   1   6       45.59       64.00      6.61 o 
  19   1   6      249.73      249.09      7.67 o 
  21   1   6      346.50      352.94      8.98 o 
  23   1   6       75.44       75.76      5.89 o 
  25   1   6      268.61      260.18      8.98 o 
 -22   2   6        0.49       -5.02      6.88 o 
 -20   2   6     1468.30     1398.44     23.03 o 
 -18   2   6       64.72       70.57      5.42 o 
 -16   2   6      492.22      450.58      7.63 o 
 -14   2   6      271.07      260.89      6.13 o 
 -12   2   6      182.57      172.59      5.44 o 
 -10   2   6       59.21       53.55      3.90 o 
  -8   2   6      302.03      298.52      6.00 o 
  -6   2   6      189.77      169.69     10.84 o 
  -4   2   6      177.83      157.99      6.82 o 
  -2   2   6      205.77      175.81      5.17 o 
   0   2   6     1800.58     1736.65     18.99 o 
   2   2   6     1258.78     1154.41     30.55 o 
   4   2   6      138.02      128.51      4.12 o 
   6   2   6     1708.31     1748.81     17.54 o 
   8   2   6      459.54      419.48      7.45 o 
  10   2   6       92.96       71.12      3.91 o 
  12   2   6      384.15      378.89      7.66 o 
  14   2   6       18.21       19.08      6.08 o 
  16   2   6       21.17       18.93      7.01 o 
  18   2   6      156.15      176.91      6.81 o 
  20   2   6      131.61      133.28      5.39 o 
  22   2   6       35.10       33.03      5.23 o 
  24   2   6      568.88      569.35     11.68 o 
 -21   3   6      382.56      411.77     15.87 o 
 -19   3   6       35.26       32.84      5.12 o 
 -17   3   6      615.91      610.81     13.00 o 
 -15   3   6       89.04       92.40      5.22 o 
 -13   3   6        9.54        9.84      3.25 o 
 -11   3   6      797.99      805.31     12.45 o 
  -9   3   6      679.08      691.98      9.89 o 
  -7   3   6      371.00      378.02      8.03 o 
  -5   3   6        0.36        2.77      4.20 o 
  -3   3   6      714.73      695.40     24.46 o 
  -1   3   6      435.69      453.78      9.94 o 
   1   3   6      542.70      517.03     15.87 o 
   3   3   6      281.39      280.97      7.41 o 
   5   3   6      803.61      823.55     12.71 o 
   7   3   6      515.31      503.17      6.98 o 
   9   3   6      285.10      279.20      6.40 o 
  11   3   6       33.51       28.00      3.70 o 
  13   3   6      479.61      455.92      8.41 o 
  15   3   6       44.88       43.28      4.20 o 
  17   3   6       59.63       62.36      4.77 o 
  19   3   6       47.88       48.40      6.88 o 
  21   3   6      215.99      230.61     10.58 o 
  23   3   6       73.71       64.85      8.07 o 
 -24   4   6      235.60      248.33     14.81 o 
 -22   4   6      101.05       89.92      9.79 o 
 -20   4   6       21.63       19.57      8.20 o 
 -18   4   6       95.27       77.75      9.26 o 
 -16   4   6      846.31      834.65     22.74 o 
 -14   4   6     2612.14     2578.14     37.49 o 
 -12   4   6      672.40      627.66     10.35 o 
 -10   4   6      563.56      530.87     16.12 o 
  -8   4   6       51.61       48.13      4.49 o 
  -6   4   6       27.58       26.45      5.02 o 
  -4   4   6      930.88      937.16     16.07 o 
  -2   4   6        7.08       11.11      3.47 o 
   0   4   6     1289.64     1218.92     28.30 o 
   2   4   6       24.90       28.83      7.41 o 
   4   4   6      386.34      393.30      8.69 o 
   6   4   6      167.81      144.92      8.46 o 
   8   4   6     1004.76     1025.07     18.38 o 
  10   4   6       93.09       87.27      6.61 o 
  12   4   6       47.85       40.73      6.08 o 
  14   4   6       18.48       15.60      5.82 o 
  16   4   6      188.61      186.98     10.05 o 
  18   4   6      118.77      126.94      8.73 o 
  20   4   6       96.20       90.71      7.67 o 
  22   4   6       56.36       56.33      7.14 o 
 -25   5   6      116.18      120.60     11.37 o 
 -23   5   6       88.13       80.13     10.31 o 
 -21   5   6      102.65      107.11     10.58 o 
 -19   5   6       32.55       25.92      8.99 o 
 -17   5   6      371.67      376.60     16.66 o 
 -15   5   6       24.22       28.03      8.46 o 
 -13   5   6      310.90      320.55      9.75 o 
 -11   5   6      583.79      533.69     12.03 o 
  -9   5   6       40.23       45.02      8.07 o 
  -7   5   6      855.29      800.97     14.96 o 
  -5   5   6      898.40      905.68     28.43 o 
  -3   5   6        8.15        6.94      4.57 o 
  -1   5   6      360.70      347.24     14.55 o 
   1   5   6      403.99      370.25     14.81 o 
   3   5   6      408.13      390.61     15.07 o 
   5   5   6       35.68       44.17      7.67 o 
   7   5   6      198.03      178.82      7.15 o 
   9   5   6      139.32      121.61      6.06 o 
  11   5   6      188.76      201.79      9.79 o 
  13   5   6       31.15       26.71      6.08 o 
  15   5   6      101.82       85.16      7.67 o 
  17   5   6       72.30       84.63      7.67 o 
  19   5   6       72.56       79.34      7.41 o 
  21   5   6       25.59       35.17      7.14 o 
 -26   6   6       65.82       62.15     11.11 o 
 -24   6   6      332.10      338.78     17.45 o 
 -22   6   6       58.23       77.49     11.11 o 
 -20   6   6      139.83      150.48     14.81 o 
 -18   6   6      146.47      136.73     13.75 o 
 -16   6   6      196.85      176.66     14.55 o 
 -14   6   6        1.47        3.17      8.46 o 
 -12   6   6      136.38      137.12     19.57 o 
 -10   6   6      712.35      686.48     13.92 o 
  -8   6   6      374.10      344.22     11.50 o 
  -6   6   6       85.12       73.97      5.98 o 
  -4   6   6       45.86       44.99      5.21 o 
  -2   6   6      404.11      392.99     15.60 o 
   0   6   6       77.45       82.25      9.26 o 
   2   6   6        9.87       -3.17      7.93 o 
   4   6   6      450.10      426.85     15.87 o 
   6   6   6       92.63       76.43      8.46 o 
   8   6   6      288.75      265.52     12.43 o 
  10   6   6      353.81      371.57     12.17 o 
  12   6   6       89.66       57.39      7.14 o 
  14   6   6       81.86       86.74      8.20 o 
  16   6   6      145.65      161.06     10.84 o 
  18   6   6      116.75       98.91      8.46 o 
 -27   7   6       17.54       21.95     11.11 o 
 -25   7   6      270.11      282.98     17.45 o 
 -23   7   6      175.46      192.00     16.40 o 
 -21   7   6       19.82       19.83     10.31 o 
 -19   7   6      129.34      152.33     15.07 o 
 -17   7   6       19.07       26.18      9.79 o 
 -15   7   6       57.77       66.91     10.05 o 
 -13   7   6       61.44       70.35      9.79 o 
 -11   7   6      304.37      326.60     10.38 o 
  -9   7   6      105.47      118.03      8.31 o 
  -7   7   6      598.74      616.78     13.05 o 
  -5   7   6      205.78      208.78      8.06 o 
  -3   7   6      329.50      319.47     15.07 o 
  -1   7   6      411.76      404.37     16.66 o 
   1   7   6      352.44      330.85     15.60 o 
   3   7   6       81.73       74.84      9.52 o 
   5   7   6        0.35       -7.67      7.67 o 
   7   7   6       44.45       46.55      8.20 o 
   9   7   6       39.95       27.77      7.14 o 
 -22   8   6       19.50       35.17     11.11 o 
 -20   8   6        5.94       -0.53     10.31 o 
 -18   8   6       88.24       90.98     11.64 o 
 -16   8   6       61.80       60.30     10.31 o 
 -14   8   6       80.95       87.54     10.31 o 
 -12   8   6       34.35       43.64      8.99 o 
 -10   8   6       70.09       64.29      6.62 o 
  -8   8   6      249.92      265.82      9.79 o 
  -6   8   6       22.79       12.69      9.26 o 
  -4   8   6      132.69      105.79     11.37 o 
  -2   8   6       59.64       30.68     10.05 o 
   0   8   6       89.30       79.87     10.58 o 
   2   8   6      168.50      143.87     13.49 o 
   4   8   6      218.67      196.23     13.75 o 
   6   8   6       29.91       19.31      8.46 o 
   8   8   6       76.97       69.03      8.99 o 
  10   8   6       97.35       90.71      8.20 o 
 -17   9   6      135.20      132.76     12.17 o 
 -15   9   6        0.41        1.59      9.52 o 
 -13   9   6       71.63       85.42     10.05 o 
 -11   9   6      276.36      288.80     13.49 o 
  -9   9   6      149.83      149.42     18.25 o 
  -7   9   6       52.07       32.00     10.84 o 
  -5   9   6       42.38       27.24     10.84 o 
  -3   9   6        3.25       -9.79      9.79 o 
  -1   9   6       51.85       35.44     10.84 o 
   1   9   6       90.18       87.80     11.64 o 
   3   9   6       91.48       71.14     10.84 o 
   5   9   6       11.84       -8.99      8.99 o 
   7   9   6       40.91       26.45      8.99 o 
 -19   1   7      241.74      236.50      9.52 o 
 -17   1   7      553.93      540.39      9.89 o 
 -15   1   7       13.66       14.95      3.40 o 
 -13   1   7      119.34       93.63      4.51 o 
 -11   1   7      200.99      158.20      6.41 o 
  -9   1   7     1362.12     1258.19     20.20 o 
  -7   1   7       72.41       85.47      5.23 o 
  -5   1   7       80.56       72.03      4.12 o 
  -3   1   7      773.37      746.64     16.40 o 
  -1   1   7     1633.23     1550.89     33.45 o 
   1   1   7      877.57      873.09     14.86 o 
   3   1   7     1089.54     1081.40     24.60 o 
  11   1   7      306.04      318.68     10.31 o 
  13   1   7        5.76       11.64      5.29 o 
  15   1   7      106.88      110.28      8.73 o 
  17   1   7      201.96      209.36     14.41 o 
  19   1   7      264.42      301.24      8.51 o 
  21   1   7      350.51      375.13      9.53 o 
 -22   2   7      106.21      109.39     10.71 o 
 -20   2   7      102.39       97.13      6.45 o 
 -18   2   7      184.13      193.08      8.97 o 
 -16   2   7      442.36      415.03     10.70 o 
 -14   2   7       26.17       19.17      5.08 o 
 -12   2   7      570.20      599.42     10.54 o 
 -10   2   7      529.40      517.59      9.67 o 
  -8   2   7       78.60       81.30      5.31 o 
  -6   2   7      216.74      192.77      7.85 o 
  -4   2   7     1151.58     1143.79     15.01 o 
  -2   2   7      512.97      464.79     10.28 o 
   0   2   7        2.22       -1.41      4.25 o 
   2   2   7      401.36      398.28     14.02 o 
   4   2   7      787.63      760.45     11.48 o 
   6   2   7      294.89      284.63     10.58 o 
   8   2   7      255.80      257.85      8.46 o 
  10   2   7      113.06      120.33      7.67 o 
  12   2   7       61.32       62.56      4.37 o 
  14   2   7        4.37        0.33      3.91 o 
  16   2   7        7.04        9.29      7.41 o 
  18   2   7      395.04      434.25     13.49 o 
  20   2   7      313.36      291.44     12.69 o 
  22   2   7      233.26      256.27     12.69 o 
 -23   3   7       10.23       13.75      8.46 o 
 -21   3   7      235.96      245.42     14.28 o 
 -19   3   7      189.52      179.04     13.49 o 
 -17   3   7       91.72       82.78      9.26 o 
 -15   3   7      543.10      555.59     14.94 o 
 -13   3   7     1037.73     1017.17     17.67 o 
 -11   3   7       35.05       29.67      4.15 o 
  -9   3   7       49.65       34.96      5.04 o 
  -7   3   7      279.81      267.93      8.69 o 
  -5   3   7      757.96      693.65     15.07 o 
  -3   3   7     1257.70     1221.47     19.53 o 
  -1   3   7       79.95       68.26      5.02 o 
   1   3   7       69.90       63.21      7.93 o 
   3   3   7      226.13      224.00     12.43 o 
   5   3   7      184.71      165.82     11.11 o 
   7   3   7       32.01       21.16      5.55 o 
  13   3   7       87.42       98.65      7.41 o 
  15   3   7       64.22       64.00      7.14 o 
  17   3   7       15.42       22.48      6.88 o 
  19   3   7      569.39      622.81     16.40 o 
  21   3   7      423.70      488.78     19.44 o 
 -24   4   7       62.54       70.35     10.31 o 
 -22   4   7       45.79       42.58      9.52 o 
 -20   4   7       73.90       70.08     10.05 o 
 -18   4   7       77.69       67.44      9.52 o 
 -16   4   7       34.56       29.09      8.73 o 
 -14   4   7      306.84      315.74     12.34 o 
 -12   4   7      248.29      258.33      9.03 o 
 -10   4   7       63.51       71.90      5.79 o 
  -8   4   7      125.64      123.59      7.85 o 
  -6   4   7      890.39      866.50     15.71 o 
  -4   4   7      565.30      538.48      9.45 o 
  -2   4   7       34.70       42.08      8.99 o 
   0   4   7      593.64      570.72     17.98 o 
   2   4   7       13.10       16.13      7.67 o 
   4   4   7       82.31       77.22      8.46 o 
   6   4   7      367.16      350.42     13.22 o 
  14   4   7       61.75       54.22      7.14 o 
  16   4   7      262.89      276.63     11.64 o 
  18   4   7      132.27      144.40     10.31 o 
  20   4   7      257.33      252.04     11.90 o 
 -25   5   7       13.30       13.75     10.05 o 
 -23   5   7       71.66       67.97     10.84 o 
 -21   5   7       26.74       29.09      9.79 o 
 -19   5   7      124.61      108.17     11.11 o 
 -17   5   7      351.68      336.93     16.66 o 
 -15   5   7       12.94        8.73      8.73 o 
 -13   5   7      547.79      541.98     13.09 o 
 -11   5   7      289.10      280.51     14.02 o 
  -9   5   7      593.31      589.59     13.36 o 
  -7   5   7      300.50      300.59      9.53 o 
  -5   5   7      324.31      288.47      9.19 o 
  -3   5   7      130.33      142.96      7.80 o 
  -1   5   7      613.47      586.05     18.51 o 
   1   5   7      433.65      393.79     15.60 o 
   3   5   7       21.11        7.93      7.67 o 
   5   5   7      122.16      103.41      9.26 o 
   7   5   7      622.69      620.43     17.45 o 
  15   5   7      162.68      168.99     10.84 o 
  17   5   7      291.41      329.26     12.96 o 
 -28   6   7       98.39      110.81     12.96 o 
 -26   6   7       42.39       46.28     11.37 o 
 -24   6   7      298.65      333.49     18.25 o 
 -22   6   7      191.76      184.60     16.13 o 
 -20   6   7       80.29       76.43     11.11 o 
 -18   6   7      358.13      381.62     17.72 o 
 -16   6   7      217.40      217.13     14.81 o 
 -14   6   7        4.50       10.31      8.73 o 
 -12   6   7       50.91       58.35      6.25 o 
 -10   6   7      241.69      249.53     14.15 o 
  -8   6   7       92.12       89.91      6.45 o 
  -6   6   7      123.40      117.67     10.84 o 
  -4   6   7      571.72      558.45     11.69 o 
  -2   6   7      229.90      229.82     13.75 o 
   0   6   7      223.24      184.60     13.22 o 
   2   6   7      327.13      288.27     14.55 o 
   4   6   7       47.49       30.15      8.46 o 
   6   6   7      125.45      112.13      9.52 o 
   8   6   7      270.53      261.82     11.90 o 
 -25   7   7       16.59       35.17     11.64 o 
 -23   7   7       75.95       75.64     12.17 o 
 -21   7   7      241.53      286.15     17.72 o 
 -19   7   7      116.83      139.37     12.43 o 
 -17   7   7      104.18      102.61     11.64 o 
 -15   7   7      207.40      200.73     14.28 o 
 -13   7   7       70.48       89.39     10.31 o 
 -11   7   7      525.01      547.87     13.09 o 
  -9   7   7       58.98       57.73      9.39 o 
  -7   7   7      107.98      106.25      7.29 o 
  -5   7   7       77.32       59.50      9.79 o 
  -3   7   7      202.22      170.84     13.75 o 
  -1   7   7       23.04        4.23      8.99 o 
   1   7   7       13.77        0.00      9.26 o 
   3   7   7       20.72        3.17      8.73 o 
   5   7   7      215.71      207.34     13.49 o 
   7   7   7       96.65       77.75      8.99 o 
   9   7   7       26.22       19.31      6.61 o 
 -20   8   7       79.20       87.80     11.90 o 
 -18   8   7      128.93      152.07     15.07 o 
 -16   8   7      241.50      250.45     15.34 o 
 -14   8   7        0.12       11.90      9.26 o 
 -12   8   7       72.67       72.20      9.79 o 
 -10   8   7      104.68       99.29      7.23 o 
  -8   8   7       30.58       27.18     10.05 o 
  -6   8   7      232.90      208.93     15.34 o 
  -4   8   7       40.25       23.27     10.31 o 
  -2   8   7      103.56       83.04     11.37 o 
   0   8   7       10.38       -4.76      9.52 o 
   2   8   7      126.80       97.32     11.37 o 
   4   8   7        7.67       -8.73      8.73 o 
   6   8   7      144.46      130.12     10.84 o 
   8   8   7      191.93      179.57     12.17 o 
 -13   9   7       57.61       59.24      9.52 o 
 -11   9   7       24.90       27.24      7.93 o 
  -9   9   7      156.90      129.32     12.96 o 
  -7   9   7       62.23       34.38     11.64 o 
  -5   9   7      210.65      174.81     16.40 o 
  -3   9   7      166.64      139.11     13.49 o 
  -1   9   7       59.70       46.81     11.64 o 
   1   9   7       57.66       21.69     10.84 o 
 -20   0   8       29.15       25.92      7.67 o 
 -18   0   8       10.30        7.14      7.14 o 
 -16   0   8      165.78      163.44     11.11 o 
 -14   0   8     1113.16      995.71     24.33 o 
 -12   0   8      295.61      238.28     12.43 o 
 -10   0   8      205.87      203.37     11.90 o 
  -8   0   8      128.45      130.91      7.57 o 
  -6   0   8       99.64      100.76     10.31 o 
  -4   0   8       55.80       53.42      7.41 o 
  -2   0   8      290.86      287.47     12.43 o 
   0   0   8     1316.61     1331.32     29.36 o 
   2   0   8     1330.86     1296.41     28.30 o 
  14   0   8      415.09      460.43     13.22 o 
  16   0   8      274.39      258.91     11.11 o 
  18   0   8      300.66      337.46     12.69 o 
 -21   1   8       34.07       32.26      7.93 o 
 -19   1   8      163.91      159.75      8.60 o 
 -17   1   8      378.83      390.54     10.56 o 
 -15   1   8      444.93      437.20     11.79 o 
 -13   1   8      113.35      112.48      7.85 o 
 -11   1   8       65.63       80.39      5.89 o 
  -9   1   8      352.13      308.64      7.68 o 
  -7   1   8       49.83       47.82      4.32 o 
  -5   1   8      112.52      102.07      7.20 o 
  -3   1   8       14.39       21.16      4.86 o 
  -1   1   8      198.90      199.45      8.03 o 
   1   1   8     1028.64     1028.41     27.64 o 
   3   1   8      140.63      139.64     10.31 o 
   9   1   8      155.03      182.75      8.73 o 
  11   1   8       37.91       38.35      5.82 o 
  13   1   8      202.09      214.75      9.79 o 
  17   1   8      162.07      168.73     10.58 o 
  19   1   8       33.17       23.80      7.41 o 
 -22   2   8       53.61       59.50      9.26 o 
 -20   2   8      109.85      117.42      9.79 o 
 -18   2   8      559.34      572.43     15.30 o 
 -16   2   8     1362.41     1277.72     21.61 o 
 -14   2   8      243.33      269.67      9.44 o 
 -12   2   8      405.80      372.20      8.29 o 
 -10   2   8      199.32      173.80      8.22 o 
  -8   2   8      298.14      276.34      8.88 o 
  -6   2   8       22.19       22.13      4.17 o 
  -4   2   8      122.69      118.92      7.56 o 
  -2   2   8       16.33       15.63      4.85 o 
   0   2   8      395.95      385.00     16.00 o 
   2   2   8      218.06      218.45     12.17 o 
   4   2   8      174.06      156.30     10.58 o 
 -23   3   8       22.19       22.48      9.52 o 
 -21   3   8       35.60       36.50      9.52 o 
 -19   3   8       58.57       61.36      9.52 o 
 -17   3   8      674.88      712.20     20.89 o 
 -15   3   8       17.41       10.31      7.93 o 
 -13   3   8       18.28       15.34      5.17 o 
 -11   3   8      371.93      368.74     10.28 o 
  -9   3   8       94.62       98.71      6.16 o 
  -7   3   8      630.70      608.34     12.90 o 
  -5   3   8      374.24      371.93      9.91 o 
  -3   3   8      412.81      399.08     10.16 o 
  -1   3   8       37.18       43.13      4.83 o 
   1   3   8       57.04       52.89      8.46 o 
   3   3   8      104.64       95.21      8.73 o 
   5   3   8       32.53       14.02      6.88 o 
 -24   4   8      156.98      171.11     15.34 o 
 -22   4   8       64.10       64.00     10.58 o 
 -20   4   8       19.94       15.07      9.26 o 
 -18   4   8      178.40      182.75     14.55 o 
 -16   4   8      307.40      332.96     15.34 o 
 -14   4   8      363.14      356.61     10.53 o 
 -12   4   8      493.07      514.71     12.24 o 
 -10   4   8      202.07      196.02      8.78 o 
  -8   4   8      204.15      196.38      9.92 o 
  -6   4   8        0.54        6.96      4.28 o 
  -4   4   8      266.26      251.38      8.77 o 
  -2   4   8       13.35        4.23      7.67 o 
   0   4   8      222.81      207.08     12.96 o 
   2   4   8       70.44       58.18      8.73 o 
   4   4   8      725.82      756.11     20.36 o 
   6   4   8       17.28       -6.08      6.61 o 
 -27   5   8       86.93       77.49     12.17 o 
 -25   5   8       86.98       84.10     11.90 o 
 -23   5   8      339.11      352.27     18.51 o 
 -21   5   8       78.31       73.52     11.11 o 
 -19   5   8      166.75      177.98     15.34 o 
 -17   5   8       57.74       64.79     10.31 o 
 -15   5   8      312.55      326.35     15.87 o 
 -13   5   8      125.74      139.72     21.69 o 
 -11   5   8      123.69      136.81     22.08 o 
  -9   5   8      372.82      379.01     22.61 o 
  -7   5   8      107.91       90.03      6.45 o 
  -5   5   8      117.28      122.98      7.79 o 
  -3   5   8       17.65       17.72      8.46 o 
  -1   5   8        0.16       -2.38      8.20 o 
   1   5   8       23.66       10.31      8.46 o 
   3   5   8       33.59        0.79      8.46 o 
   5   5   8       38.63       17.72      8.20 o 
   7   5   8       11.44       -6.08      6.35 o 
 -26   6   8      113.56      125.36     13.49 o 
 -24   6   8      108.39      110.28     12.96 o 
 -22   6   8       30.52       24.33     10.84 o 
 -20   6   8       84.21       79.87     11.64 o 
 -18   6   8        7.83        2.64      9.79 o 
 -16   6   8      157.83      136.20     13.75 o 
 -14   6   8      111.74      104.46     11.11 o 
 -12   6   8      124.60      149.58     17.45 o 
 -10   6   8      345.74      331.76     23.93 o 
  -8   6   8      108.88      107.04     11.64 o 
  -6   6   8      154.53      151.35     10.05 o 
  -4   6   8      170.23      185.13     13.49 o 
  -2   6   8       60.47       49.98      9.79 o 
   0   6   8       37.55       41.52      9.52 o 
   2   6   8       33.61       16.40      9.26 o 
   4   6   8       84.18       68.76      9.79 o 
   6   6   8       16.21       -7.41      7.41 o 
 -23   7   8       27.16       36.23     11.37 o 
 -21   7   8       46.66       59.50     11.90 o 
 -19   7   8      102.59      117.95     12.43 o 
 -17   7   8      130.09      135.41     14.02 o 
 -15   7   8       25.82       21.69      9.79 o 
 -13   7   8        1.78        8.95      7.67 o 
 -11   7   8        3.23       11.84      6.26 o 
  -9   7   8       73.95       79.27      6.78 o 
  -7   7   8       82.65      101.09     10.98 o 
  -5   7   8      142.72      128.00     11.90 o 
  -3   7   8      262.01      227.70     15.07 o 
  -1   7   8      252.69      205.22     14.81 o 
   1   7   8       84.51       45.49     10.31 o 
   3   7   8      109.02       80.93     10.84 o 
   5   7   8       93.75       79.34     10.05 o 
   7   7   8       79.59       75.11      8.73 o 
 -16   8   8       37.06       39.67     10.58 o 
 -14   8   8       40.93       42.05     10.05 o 
 -12   8   8       52.65       51.46      7.00 o 
 -10   8   8       49.19       46.99      8.46 o 
  -8   8   8       25.36       20.10     10.58 o 
  -6   8   8      158.23      140.17     12.96 o 
  -4   8   8       35.98       11.37     10.58 o 
  -2   8   8       89.67       58.98     11.64 o 
   0   8   8       48.82       18.25     10.58 o 
   2   8   8      108.60       76.43     11.37 o 
 -21   1   9       33.18       34.12      8.99 o 
 -19   1   9      398.77      398.57     11.22 o 
 -17   1   9       31.93       40.20      6.08 o 
 -15   1   9       45.42       34.99      5.89 o 
 -13   1   9      182.46      165.72      8.69 o 
 -11   1   9       90.39       85.00      5.28 o 
  -9   1   9      631.52      608.75     10.64 o 
  -7   1   9       79.57       77.69      9.39 o 
  -5   1   9      179.25      197.68      8.51 o 
  -3   1   9      459.85      472.44     11.90 o 
  -1   1   9       72.14       77.41      5.79 o 
   1   1   9       55.90       51.41      5.08 o 
   3   1   9       64.86       40.99      7.14 o 
  15   1   9        6.56       13.22      6.88 o 
 -22   2   9       87.79       76.43     10.31 o 
 -20   2   9      447.49      482.12     17.45 o 
 -18   2   9      175.90      183.54      9.35 o 
 -16   2   9      281.18      269.87      9.82 o 
 -14   2   9       69.90       72.97      5.18 o 
 -12   2   9      107.64      108.78      8.99 o 
 -10   2   9       95.14       84.83      6.35 o 
  -8   2   9      212.58      219.62      7.33 o 
  -6   2   9      691.91      675.47     13.74 o 
  -4   2   9      297.83      323.70      9.72 o 
  -2   2   9      103.78      122.39      7.64 o 
   0   2   9       31.75       31.74      8.20 o 
   2   2   9       29.22       23.27      7.93 o 
 -25   3   9       39.27       46.02     10.58 o 
 -23   3   9       39.33       45.75     10.31 o 
 -21   3   9      151.74      165.82     14.02 o 
 -19   3   9      118.92      153.92     13.75 o 
 -17   3   9       15.05       16.98      4.87 o 
 -15   3   9       86.97       83.14      6.59 o 
 -13   3   9      519.64      555.89     12.90 o 
 -11   3   9       11.96       15.29      6.35 o 
  -9   3   9      208.04      199.24     12.30 o 
  -7   3   9       40.02       49.97      5.89 o 
  -5   3   9      255.97      234.56      8.88 o 
  -3   3   9      276.50      282.69      9.14 o 
  -1   3   9      142.70      148.36     11.90 o 
   1   3   9      289.87      299.11     14.02 o 
   3   3   9       71.90       57.92      8.73 o 
 -26   4   9       56.05       67.17     11.64 o 
 -24   4   9       16.79       18.51     10.58 o 
 -22   4   9      214.68      233.79     16.13 o 
 -20   4   9       46.93       40.46     10.31 o 
 -18   4   9      116.73      133.29     13.75 o 
 -16   4   9        8.82       20.06      7.41 o 
 -14   4   9       57.65       67.83      6.70 o 
 -12   4   9       42.12       56.06      6.43 o 
 -10   4   9      117.56      138.77     15.60 o 
  -8   4   9      329.18      317.05      9.24 o 
  -6   4   9       45.56       62.34      9.12 o 
  -4   4   9        9.35       15.31     11.90 o 
  -2   4   9       12.33       19.57      8.46 o 
   0   4   9      243.92      260.23     14.02 o 
   2   4   9       18.22        4.23      8.20 o 
   4   4   9      171.75      124.03     11.90 o 
 -25   5   9      125.96      124.56     13.49 o 
 -23   5   9       46.76       47.60     11.37 o 
 -21   5   9      170.71      169.26     15.60 o 
 -19   5   9       18.69       20.63     10.31 o 
 -17   5   9       82.41      115.31     11.64 o 
 -15   5   9       41.31       58.79      8.46 o 
 -13   5   9      110.95      135.41     24.20 o 
 -11   5   9      163.52      170.92     13.75 o 
  -9   5   9      504.76      487.02     12.69 o 
  -7   5   9       25.46       30.30      5.87 o 
  -5   5   9      316.49      299.96     21.95 o 
  -3   5   9      151.91      145.98     12.96 o 
  -1   5   9       11.94        1.06      8.73 o 
   1   5   9       51.63       43.37      9.52 o 
   3   5   9       45.73       29.09      8.99 o 
   5   5   9       48.79       20.89      8.20 o 
 -22   6   9      118.91      122.45     13.22 o 
 -20   6   9      118.04      110.28     12.43 o 
 -18   6   9       10.06       10.58     10.31 o 
 -16   6   9      122.13      113.19     11.90 o 
 -14   6   9       41.75       50.13     11.50 o 
 -12   6   9       86.46       83.18      8.33 o 
 -10   6   9      193.76      199.16     11.90 o 
  -8   6   9        0.14       18.41      9.79 o 
  -6   6   9       26.68       37.03      9.79 o 
  -4   6   9      121.23      125.62     11.64 o 
  -2   6   9       54.09       20.36      9.79 o 
   0   6   9      182.48      152.86     14.02 o 
   2   6   9      501.48      527.61     19.04 o 
   4   6   9      135.40      102.35     10.58 o 
   6   6   9       17.00       -7.41      7.41 o 
 -19   7   9       22.37       29.09     11.11 o 
 -17   7   9        8.37       10.84     10.31 o 
 -15   7   9      311.13      337.19     16.93 o 
 -13   7   9       44.14       46.21      7.11 o 
 -11   7   9       51.79       52.66      8.73 o 
  -9   7   9       30.04       49.72     14.81 o 
  -7   7   9        9.53        4.50     10.05 o 
  -5   7   9       56.94       43.11     10.84 o 
  -3   7   9      156.03      120.33     12.43 o 
  -1   7   9      221.77      191.47     15.60 o 
   1   7   9       51.87       48.13     10.84 o 
 -22   0  10      393.40      426.85     17.72 o 
 -20   0  10      417.25      427.38     17.45 o 
 -18   0  10      118.12      104.99     10.58 o 
 -16   0  10      166.30      157.09     12.96 o 
 -14   0  10      757.97      758.75     22.74 o 
 -12   0  10       31.35       29.79      9.39 o 
 -10   0  10       16.88       27.77      8.46 o 
  -8   0  10       16.99       29.09      8.20 o 
  -6   0  10      447.18      489.52     16.66 o 
  -4   0  10      646.19      715.91     20.10 o 
  -2   0  10      239.79      263.14     13.22 o 
   0   0  10      125.64      130.12     11.11 o 
 -23   1  10       30.87       35.70     10.05 o 
 -21   1  10      163.51      175.46     12.43 o 
 -19   1  10      183.95      180.54     10.18 o 
 -17   1  10      168.36      178.21      9.63 o 
 -15   1  10      106.75      115.77      8.71 o 
 -13   1  10      594.12      556.10     12.99 o 
 -11   1  10      152.28      157.95      9.08 o 
  -9   1  10      162.00      164.32      8.79 o 
  -7   1  10      118.43      134.79      8.42 o 
  -5   1  10      238.26      257.44      9.44 o 
  -3   1  10      128.79      153.35      8.51 o 
  -1   1  10       99.73       98.16      7.80 o 
   1   1  10      101.16       87.27      8.73 o 
 -24   2  10      131.76      127.21     11.90 o 
 -22   2  10       64.16       51.57     10.58 o 
 -20   2  10        8.12       15.07      9.52 o 
 -18   2  10        2.88       -6.26      6.26 o 
 -16   2  10       31.92       32.86      5.50 o 
 -14   2  10      116.95      138.75     15.07 o 
 -12   2  10       49.64       47.89      6.43 o 
 -10   2  10      265.55      275.55      8.19 o 
  -8   2  10       79.54       84.64      6.64 o 
  -6   2  10      345.02      364.28     10.66 o 
  -4   2  10       50.77       59.13      6.61 o 
  -2   2  10      512.09      519.13     11.85 o 
   0   2  10       61.86       56.60      8.99 o 
   2   2  10       38.66        7.41      7.93 o 
 -25   3  10      157.03      169.79     15.60 o 
 -23   3  10        2.99       12.69     10.05 o 
 -21   3  10        1.64        2.91     10.05 o 
 -19   3  10        4.85        6.35      9.79 o 
 -17   3  10      100.61      115.64     20.23 o 
 -15   3  10       79.94       83.47      7.08 o 
 -13   3  10       90.37      114.45     11.50 o 
 -11   3  10      114.74      141.94     12.17 o 
  -9   3  10       78.78       84.14      8.86 o 
  -7   3  10      130.73      154.32      8.79 o 
  -5   3  10       71.43       96.93     17.72 o 
  -3   3  10      112.47      138.19     17.45 o 
  -1   3  10       44.29       38.35      8.99 o 
   1   3  10      195.14      184.60     13.22 o 
   3   3  10      145.95      120.60      9.52 o 
 -24   4  10       21.27       33.32     11.37 o 
 -22   4  10       16.25       17.72     10.84 o 
 -20   4  10      117.82      128.53     12.43 o 
 -18   4  10        2.16       -0.53     10.05 o 
 -16   4  10       67.32      105.50     21.02 o 
 -14   4  10       71.59       81.91     11.24 o 
 -12   4  10       93.66      120.04     29.36 o 
 -10   4  10      478.26      465.59     10.08 o 
  -8   4  10      169.64      189.73      9.26 o 
  -6   4  10      100.20      117.56     20.23 o 
  -4   4  10      122.37      122.98     12.43 o 
  -2   4  10       66.87       55.54      9.79 o 
   0   4  10      156.49      156.03     13.22 o 
   2   4  10       55.08       23.54      9.26 o 
 -23   5  10        3.49        3.44     10.84 o 
 -21   5  10       37.33       38.61     11.37 o 
 -19   5  10       63.15       61.62     11.64 o 
 -17   5  10        5.49       19.83     10.31 o 
 -15   5  10       20.36       41.06     10.05 o 
 -13   5  10      151.97      180.80     26.18 o 
 -11   5  10       51.90       57.93      7.73 o 
  -9   5  10      124.19      152.14      9.16 o 
  -7   5  10       95.30      118.51     29.09 o 
  -5   5  10      164.81      162.91     13.75 o 
  -3   5  10      108.32      106.84     11.11 o 
  -1   5  10      142.72      123.24     11.64 o 
   1   5  10      116.82       98.12     11.11 o 
   3   5  10       45.05        5.02      8.99 o 
 -18   6  10       35.33       37.29     11.11 o 
 -16   6  10       14.14        6.88     10.31 o 
 -14   6  10       98.11      113.15     22.08 o 
 -12   6  10       34.60       34.70     13.75 o 
 -10   6  10       93.22      116.90     14.28 o 
  -8   6  10       62.80       61.62     10.84 o 
  -6   6  10      147.56      140.43     14.28 o 
  -4   6  10      274.23      272.40     16.40 o 
  -2   6  10      166.97      138.84     12.69 o 
   0   6  10       84.15       55.01     11.11 o 
 -23   1  11      111.89      130.65     12.43 o 
 -21   1  11       39.00       46.88      7.48 o 
 -19   1  11      189.55      222.52     10.31 o 
 -17   1  11      523.15      576.67     14.06 o 
 -15   1  11      344.21      391.45      9.72 o 
 -13   1  11      392.77      426.40     11.78 o 
 -11   1  11        1.29       21.16      8.73 o 
  -9   1  11       14.64       43.90      6.36 o 
  -7   1  11       45.32       67.17      9.26 o 
  -5   1  11      289.29      330.29     10.47 o 
  -3   1  11        7.34       16.43      5.89 o 
  -1   1  11       34.27       28.30      8.73 o 
 -24   2  11       62.42       61.62     11.64 o 
 -22   2  11      113.05      125.36     12.69 o 
 -20   2  11       72.46      101.52     20.94 o 
 -18   2  11       32.65       52.73     13.36 o 
 -16   2  11       21.96       16.40     10.05 o 
 -14   2  11        9.08       32.35     11.18 o 
 -12   2  11      357.27      383.64     11.50 o 
 -10   2  11        1.41       14.41      6.17 o 
  -8   2  11      400.85      432.35     12.30 o 
  -6   2  11      112.25      130.27     31.87 o 
  -4   2  11       10.24       10.58      8.73 o 
  -2   2  11      116.76      107.37     10.31 o 
   0   2  11       35.81       12.96      8.73 o 
 -23   3  11       66.64       61.36     11.90 o 
 -21   3  11      120.11      135.41     12.96 o 
 -19   3  11       24.05       43.92     13.88 o 
 -17   3  11      149.13      191.35     26.05 o 
 -15   3  11       21.91       41.33     12.96 o 
 -13   3  11      608.48      677.21     13.38 o 
 -11   3  11      264.94      310.80     12.96 o 
  -9   3  11      523.37      553.84     15.74 o 
  -7   3  11       55.71       68.51      6.73 o 
  -5   3  11        5.39        9.52      8.99 o 
  -3   3  11       29.49       16.93      9.26 o 
  -1   3  11       34.91        7.41      9.26 o 
 -20   4  11      225.96      249.13     16.93 o 
 -18   4  11       19.28       17.98     10.84 o 
 -16   4  11       53.76       73.20     14.68 o 
 -14   4  11        9.68       11.87      7.54 o 
 -12   4  11      241.55      283.78     11.77 o 
 -10   4  11      243.90      290.16     17.06 o 
  -8   4  11      113.21      105.79     10.84 o 
  -6   4  11       78.25       70.08     10.31 o 
  -4   4  11       75.03       70.61     10.58 o 
  -2   4  11       33.80       17.98     10.05 o 
   0   4  11       74.24       51.31     10.58 o 
 -15   5  11       51.20       42.05     11.11 o 
 -13   5  11      197.85      232.36     20.41 o 
 -11   5  11      132.85      185.79     27.24 o 
  -9   5  11      183.25      236.30     31.74 o 
  -7   5  11      156.00      161.85     14.28 o 
  -5   5  11       34.17       40.46     10.58 o 
 -20   0  12      187.24      230.08     16.93 o 
 -18   0  12      863.83      933.30     26.18 o 
 -16   0  12      207.65      259.70     15.34 o 
 -14   0  12      281.52      353.85     16.66 o 
 -12   0  12       88.88      145.19     13.49 o 
  -8   0  12      115.86      180.37     13.49 o 
  -6   0  12      194.47      239.87     14.28 o 
  -4   0  12        6.78       15.87      9.26 o 
 -19   1  12       41.38       58.08      8.81 o 
 -17   1  12       78.43       99.33     22.42 o 
 -15   1  12      306.05      336.57     11.69 o 
 -13   1  12      245.98      290.58     11.03 o 
 -11   1  12       87.34      150.02     12.03 o 
  -9   1  12       92.13      152.21     11.90 o 
  -7   1  12       27.44       47.72      6.64 o 
  -5   1  12       35.00       43.76      6.82 o 
  -3   1  12       25.45        7.67      9.26 o 
 -16   2  12      326.02      401.39     13.88 o 
 -14   2  12       33.96       62.62      7.47 o 
 -12   2  12       18.05       44.17     10.05 o 
 -10   2  12       33.86       44.96      9.79 o 
  -8   2  12       85.26       90.98     10.58 o 
  -6   2  12       25.88       44.17     10.05 o 
  -4   2  12       63.18       67.70     10.58 o 
                                                 
